# Supplementary material for: Experimental Determination of the Standard Enthalpy of Formation of Trimellitic Acid and Its Prediction by Supervised Learning
Source: J Phys Chem A. 2024 Mar 6;128(11):2200–9. doi: 10.1021/acs.jpca.3c05235 (PMC10961834; doi:10.1021/acs.jpca.3c05235)
Supplement: Supplementary file 1 — jp3c05235_si_001.zip [file jp3c05235_si_001.zip]

Archive with 14 entries (14 files):
- SI.tex
- achemso-demo.tex
- Fig S-1.png
- Fig S-2.png
- Fig S-3.png
- Fig S-4.png
- Fig S-5.png
- Fig S-6.png
- Fig S-7.png
- MLR_cr_test.png
- MLR_cr_train.png
- MLR_gas_test.png
- MLR_gas_train.png
- TOC graphic.png
