# Supplementary material for: Experimental Determination of the Standard Enthalpy of Formation of Trimellitic Acid and Its Prediction by Supervised Learning
Source: J Phys Chem A. 2024 Mar 6;128(11):2200–9. doi: 10.1021/acs.jpca.3c05235 (PMC10961834; doi:10.1021/acs.jpca.3c05235)
Supplement: Supplementary file 1 — jp3c05235_si_001.zip [file jp3c05235_si_001.zip › SI.tex]

%%%%%%%%%%%%%%%%%%%%%%%%%%%%%%%%%%%%%%%%%%%%%%%%%%%%%%%%%%%%%%%%%%%%%
%% This is a (brief) model paper using the achemso class
%% The document class accepts keyval options, which should include
%% the target journal and optionally the manuscript type.
%%%%%%%%%%%%%%%%%%%%%%%%%%%%%%%%%%%%%%%%%%%%%%%%%%%%%%%%%%%%%%%%%%%%%
\documentclass[journal=jacsat,manuscript=article]{achemso}

%%%%%%%%%%%%%%%%%%%%%%%%%%%%%%%%%%%%%%%%%%%%%%%%%%%%%%%%%%%%%%%%%%%%%
%% Place any additional packages needed here.  Only include packages
%% which are essential, to avoid problems later.
%%%%%%%%%%%%%%%%%%%%%%%%%%%%%%%%%%%%%%%%%%%%%%%%%%%%%%%%%%%%%%%%%%%%%
\usepackage{chemformula} % Formula subscripts using \ch{}
\usepackage[T1]{fontenc} % Use modern font encodings
\usepackage{tabularx}
\usepackage{booktabs}
\usepackage{multirow}
\usepackage{longtable}
%%%%%%%%%%%%%%%%%%%%%%%%%%%%%%%%%%%%%%%%%%%%%%%%%%%%%%%%%%%%%%%%%%%%%
%% If issues arise when submitting your manuscript, you may want to
%% un-comment the next line.  This provides information on the
%% version of every file you have used.
%%%%%%%%%%%%%%%%%%%%%%%%%%%%%%%%%%%%%%%%%%%%%%%%%%%%%%%%%%%%%%%%%%%%%
%%\listfiles

%%%%%%%%%%%%%%%%%%%%%%%%%%%%%%%%%%%%%%%%%%%%%%%%%%%%%%%%%%%%%%%%%%%%%
%% Place any additional macros here.  Please use \newcommand* where
%% possible, and avoid layout-changing macros (which are not used
%% when typesetting).
%%%%%%%%%%%%%%%%%%%%%%%%%%%%%%%%%%%%%%%%%%%%%%%%%%%%%%%%%%%%%%%%%%%%%
\newcommand*\mycommand[1]{\texttt{\emph{#1}}}

%%%%%%%%%%%%%%%%%%%%%%%%%%%%%%%%%%%%%%%%%%%%%%%%%%%%%%%%%%%%%%%%%%%%%
%% Meta-data block
%% ---------------
%% Each author should be given as a separate \author command.
%%
%% Corresponding authors should have an e-mail given after the author
%% name as an \email command. Phone and fax numbers can be given
%% using \phone and \fax, respectively; this information is optional.
%%
%% The affiliation of authors is given after the authors; each
%% \affiliation command applies to all preceding authors not already
%% assigned an affiliation.
%%
%% The affiliation takes an option argument for the short name.  This
%% will typically be something like "University of Somewhere".
%%
%% The \altaffiliation macro should be used for new address, etc.
%% On the other hand, \alsoaffiliation is used on a per author basis
%% when authors are associated with multiple institutions.
%%%%%%%%%%%%%%%%%%%%%%%%%%%%%%%%%%%%%%%%%%%%%%%%%%%%%%%%%%%%%%%%%%%%%
\author{Fausto Díaz-Sánchez}
\affiliation {Facultad de Ingeniería Química de la Benemérita Universidad Autónoma de Puebla, 18 Sur y Av. San Claudio, C.P. 72570, Puebla Pue, Mexico}
\author{Miguel Angel García-Castro}
\affiliation {Facultad de Ingeniería Química de la Benemérita Universidad Autónoma de Puebla, 18 Sur y Av. San Claudio, C.P. 72570, Puebla Pue, Mexico}
\email{miguel.garciacastro@correo.buap.mx}
\author{María Patricia Amador-Ramírez}
\affiliation {Facultad de Ciencias Químicas de la Benemérita Universidad Autónoma de Puebla, 14 Sur y Av. San Claudio, C.P. 72570, Puebla Pue, Mexico}
\author{Jesús Andrés Arzola-Flores}
\affiliation {Facultad de Ingeniería Química de la Benemérita Universidad Autónoma de Puebla, 18 Sur y Av. San Claudio, C.P. 72570, Puebla Pue, Mexico}
\author{Ximena Limón Aguilar}
\affiliation{Facultad de Ingeniería Química de la Benemérita Universidad Autónoma de Puebla, 18 Sur y Av. San Claudio, C.P. 72570, Puebla Pue, Mexico}

%%%%%%%%%%%%%%%%%%%%%%%%%%%%%%%%%%%%%%%%%%%%%%%%%%%%%%%%%%%%%%%%%%%%%
%% The document title should be given as usual. Some journals require
%% a running title from the author: this should be supplied as an
%% optional argument to \title.
%%%%%%%%%%%%%%%%%%%%%%%%%%%%%%%%%%%%%%%%%%%%%%%%%%%%%%%%%%%%%%%%%%%%%
\title[An \textsf{achemso} demo]
  {Experimental Determination of the Standard Enthalpy of Formation of Trimellitic Acid and its Prediction by Supervised Learning}

%%%%%%%%%%%%%%%%%%%%%%%%%%%%%%%%%%%%%%%%%%%%%%%%%%%%%%%%%%%%%%%%%%%%%
%% Some journals require a list of abbreviations or keywords to be
%% supplied. These should be set up here, and will be printed after
%% the title and author information, if needed.
%%%%%%%%%%%%%%%%%%%%%%%%%%%%%%%%%%%%%%%%%%%%%%%%%%%%%%%%%%%%%%%%%%%%%
\keywords{enthalpy of formation; trimellitic acid; hemimellitic acid; trimesic acid; machine learning.}

%%%%%%%%%%%%%%%%%%%%%%%%%%%%%%%%%%%%%%%%%%%%%%%%%%%%%%%%%%%%%%%%%%%%%
%% The manuscript does not need to include \maketitle, which is
%% executed automatically.
%%%%%%%%%%%%%%%%%%%%%%%%%%%%%%%%%%%%%%%%%%%%%%%%%%%%%%%%%%%%%%%%%%%%%
\begin{document}
\renewcommand{\thepage}{S\arabic{page}}
%%%%%%%%%%%%%%%%%%%%%%%%%%%%%%%%%%%%%%%%%%%%%%%%%%%%%%%%%%%%%%%%%%%%%
%% The same is true for Supporting Information, which should use the
%% suppinfo environment.
%%%%%%%%%%%%%%%%%%%%%%%%%%%%%%%%%%%%%%%%%%%%%%%%%%%%%%%%%%%%%%%%%%%%%
\begin{suppinfo}

LIST OF CONTENTS

Figure S1: TGA thermogram of TMAc

Figure S2: Diffractogram of TMAc

Figure S3: Example of Thermogram of TMAc, obtained in DSC using gold crucibles and mass around 6 mg

Figure S4: Example of thermogram of TMAc, obtained by SDT. In these experiments was used an alumina crucible and the values of mass were around 9.0 mg. The red line corresponds to DSC signal. The little peak observed near of 50 °C corresponds to a stabilization period of the DSC signal (these peak is observed in all thermograms, included to the reference compounds)

Figure S5: Thermogram of Indium obtained in DSC using gold capsules

Table S1: Thermogravimetric data of Pyrene to determine vaporization enthalpy

Table S2: Thermogravimetric data of Phenanthrene to determine vaporization enthalpy 

Table S3: Thermogravimetric data of Pyrene to determine sublimation enthalpy

Table S4: Thermogravimetric data of Anthracene to determine sublimation enthalpy

Table S5: Comparison of vaporization and sublimation enthalpies for standard compounds

Table S6: Comparison of sublimation enthalpies of pyrene at $T$=298.15 K calculated by two routes

Table S7: Experimental values of \textit{C}$_{p,m}$(cr) of TMAc at different temperatures

Table S8: Thermogravimetric data of TMAc to determine vaporization enthalpy

Figure S6: Linear regression of TMAc data as function of 1/\textit{T} to determinate the enthalpy of vaporization, $\Delta^g_l\textit{H}_m$(\textit{T}$_m$)

Table S9: Thermogravimetric data of TMAc to determine sublimation enthalpy

Figure S7:  Linear regression of TMAc data as function of 1/\textit{T} to determinate the enthalpy of sublimation, $\Delta^g_{cr}\textit{H}_m$(\textit{T}$_m$)

Table S10: Calculation of formation enthalpy in kJ mol$^{-1}$.

Table S11: Group reparametrization

In Figure S1, obtained by thermogravimetric analysis, the thermogram of TMAc purified is disclosed. As shown in figure, at 373 K there is no mass loss due to the vaporization of water.

\begin{figure}[H]
\includegraphics[scale=0.75]{Fig S-1.png}
\end{figure} 
\begin{center}
    Figure S1: TGA thermogram of TMAc.
\end{center}

\begin{figure}[H]
\includegraphics[scale=0.7]{Fig S-2.png}
\end{figure}
\begin{center}
    Figure S2: Diffractogram of TMAc. 
\end{center}

\begin{figure}[H]
\includegraphics[scale=0.7]{Fig S-3.png}
\end{figure}
\begin{center}
    Figure S3: Example of Thermogram of TMAc, obtained in DSC using gold crucibles and mass around 6 mg. 
\end{center}

\begin{figure}[H]
\includegraphics[scale=0.7]{Fig S-4.png}
\end{figure}
\begin{center}
    Figure S4: Example of thermogram of TMAc, obtained by SDT. In these experiments was used an alumina crucible and the values of mass were around 9.0 mg. The red line corresponds to DSC signal. The little peak observed near of 50 °C corresponds to a stabilization period of the DSC signal (this peak is observed in all thermograms, included to the reference compounds).
\end{center}

\begin{figure}[H]
\includegraphics[scale=1.0]{Fig S-5.png}
\end{figure}
\begin{center}
    Figure S5: Thermogram of Indium obtained in DSC using gold capsules. 
\end{center}

\begin{center}
    \begin{longtable}[H]{ccccc}
        \multicolumn{5}{l}{Table S1: Thermogravimetric data of Pyrene to determine vaporization enthalpy}\\
        \hline
        \multicolumn{1}{c}{\textit{T}} & \multicolumn{1}{c}{\textit{m}} &\multicolumn{1}{c}{\textit{dm/dt}$\cdot$ 10$^9$} & \multicolumn{1}{c}{1/\textit{T}$\cdot$ 10$^3$} & \multicolumn{1}{c}{ln ($dm/dt$)$\cdot$T}\\ 
        \hline 
        \multicolumn{1}{c}{{K}} & \multicolumn{1}{c}{{mg}} &\multicolumn{1}{c}{{kg$\cdot$ s$^{-1}$}} &\multicolumn{1}{c}{{K$^{-1}$}} & \multicolumn{1}{c}{}\\ 
        \endfirsthead
        \multicolumn{5}{c}%
        {{\bfseries Table S1 -- continued from previous page}} \\
        \hline 
        \multicolumn{1}{c}{\textit{T}} & \multicolumn{1}{c}{\textit{m}} &\multicolumn{1}{c}{\textit{dm/dt}$\cdot$ 10$^9$} & \multicolumn{1}{c}{1/\textit{T}$\cdot$ 10$^3$} &\multicolumn{1}{c}{ln ($dm/dt$$\cdot$T)}\\ 
        \hline 
        \multicolumn{1}{c}{{K}} & \multicolumn{1}{c}{{mg}} &\multicolumn{1}{c}{{kg$\cdot$ s$^{-1}$}} &\multicolumn{1}{c}{{K$^{-1}$}} & \multicolumn{1}{c}{}\\
        \hline 
        \endhead

        \hline 
        \multicolumn{5}{r}{{Continued on next page}} \\
        \endfoot

        \hline
\endlastfoot
\hline
\multicolumn{5}{c}{Series 1}\\
\midrule
430.15&	10.0522&	0.522&	2.325&	-15.3094\\
435.15&	10.0360&	0.659&2.298&	-15.0640\\
440.15&	10.0134&	0.827&2.272&-14.8256\\
445.15&	9.9871&	1.056&2.246&-14.5704\\
450.15&	9.9502&	1.331&2.221&-14.3278\\
\multicolumn{5}{c}{ln ($dm/dt\cdot T$) = 6.65 - 9447.3/$T$, r$^{2}$ = 0.9997, $\sigma$$_{m}$ = 97.14, $\sigma$$_{y}$ = 0.22}\\
\multicolumn{5}{c}{$\Delta^g_l\textit{H}^o_m$(440.15K) = (78.5 ± 0.8)\textsuperscript{a} kJ $\cdot$ mol$^{-1}$}\\
\midrule
\multicolumn{5}{c}{Series 2}\\
\midrule
430.15&	8.9326&	0.544&2.325&-15.2679\\
435.15&	8.9161&	0.711&2.298&-14.9887\\
440.15&	8.8925&	0.888&2.272&-14.7549\\
445.15&	8.8626&	1.124&2.246&-14.5080\\
450.15&	8.8259&	1.416&2.221&-14.2658\\
\multicolumn{5}{c}{ln($dm/dt\cdot T$) = 6.96 - 9558.51/$T$, r$^{2}$ = 0.9996, $\sigma$$_{m}$ = 110.81, $\sigma$$_{y}$ = 0.25}\\
\multicolumn{5}{c}{$\Delta^g_l\textit{H}^o_m$(440.15K) = (79.5 ± 0.9)\textsuperscript{a}  kJ$\cdot$ mol$^{-1}$}\\
\midrule
\multicolumn{5}{c}{Series 3}\\
\midrule
430.15&	9.4629&	0.556&2.325&-15.2679\\
435.15&	9.4433&	0.556&2.325&-14.9887\\
440.15&	9.4213&	0.908&2.272&-14.7549\\
445.15&	9.3904&	1.147&2.246&-14.5080\\
450.15&	9.3531&	1.439&2.221&-14.2658\\
\multicolumn{5}{c}{ln($dm/dt\cdot T$) = 6.96 - 9549.48/$T$, r$^{2}$ = 0.9999, $\sigma$$_{m}$ = 57.67, $\sigma$$_{y}$ = 0.13}\\
\multicolumn{5}{c}{$\Delta^g_l\textit{H}^o_m$(440.15K) = (79.4 ± 0.5)\textsuperscript{a}  kJ$\cdot$ mol$^{-1}$}\\
\multicolumn{5}{c}{Weighted average value <$\Delta^g_l\textit{H}^o_m$(440.15K) = (79.2 ± 0.7)>\textsuperscript{b}  kJ$\cdot$ mol$^{-1}$}\\
\multicolumn{5}{c}{<$\Delta^g_l\textit{H}^o_m$(298.15K) = (91.4 ± 1.4)>\textsuperscript{c}  kJ$\cdot$ mol$^{-1}$}\\
\bottomrule
\end{longtable}

\noindent{\footnotesize{\textsuperscript{a} The uncertainty for each enthalpy of vaporization value was calculated with standard deviation of the slope, which is a standard uncertainty. 
\textsuperscript{b} The weighted average value $\mu$ and its standard deviation $\sigma$, were calculated as $\mu$ = $\sum(x_i/\sigma^2_i)/ \sum(1/\sigma^2_i)$ and $\sigma^2$= N$\1/\sum(1/\sigma^2_i)$, where x$_i$ is each of the N vaporization enthalpy data and its respective standard deviation $\sigma_i$. The experiments of vaporization were realized under average atmospheric pressure (78.8 kPa), u($P$)= 1 kPa. The uncertainty corresponds to combined uncertainty.
\textsuperscript{c} The standard molar enthalpy of vaporization was obtained by equations 11, 12 and 13 where \textit{C}$_{p,m}$(g) = 204.2 J$\cdot$ mol$^{-1}$$\cdot$ K$^{-1}$ according to Rojas et al.$^{i}$
\textsuperscript{i} Rojas, A.; Orozco, E. Measurement of the enthalpies of vaporization and sublimation of solids aromatic hydrocarbons by differential scanning calorimetry. $Thermochim. Acta$, 2003, $405$, 93-107. doi:10.1016/S0040-6031(03)00139-4}}
\end{center}

\begin{center}
    \begin{longtable}[H]{ccccc}
        \multicolumn{5}{l}{Table S2: Thermogravimetric data of Phenanthrene to determine vaporization enthalpy}\\
        \hline
        \multicolumn{1}{c}{\textit{T}} & \multicolumn{1}{c}{\textit{m}} &\multicolumn{1}{c}{\textit{dm/dt}$\cdot$ 10$^9$} & \multicolumn{1}{c}{1/\textit{T}$\cdot$ 10$^3$} & \multicolumn{1}{c}{ln ($dm/dt$$\cdot$T)}\\ 
        \hline 
        \multicolumn{1}{c}{{K}} & \multicolumn{1}{c}{{mg}} &\multicolumn{1}{c}{{kg$\cdot$ s$^{-1}$}} &\multicolumn{1}{c}{{K$^{-1}$}} & \multicolumn{1}{c}{}\\ 
        \endfirsthead
        \multicolumn{5}{c}%
        {{\bfseries Table S2 -- continued from previous page}} \\
        \hline 
        \multicolumn{1}{c}{\textit{T}} & \multicolumn{1}{c}{\textit{m}} &\multicolumn{1}{c}{\textit{dm/dt}$\cdot$ 10$^9$} & \multicolumn{1}{c}{1/\textit{T}$\cdot$ 10$^3$} &\multicolumn{1}{c}{ln ($dm/dt$$\cdot$T)}\\ 
        \hline 
        \multicolumn{1}{c}{{K}} & \multicolumn{1}{c}{{mg}} &\multicolumn{1}{c}{{kg$\cdot$ s$^{-1}$}} &\multicolumn{1}{c}{{K$^{-1}$}} & \multicolumn{1}{c}{}\\ 
        \hline 
        \endhead

        \hline 
        \multicolumn{5}{r}{{Continued on next page}} \\
        \endfoot

        \hline
\endlastfoot
\hline
\multicolumn{5}{c}{Series 1}\\
\midrule
378.15&	11.0130&	0.252&2.644&-16.1663\\
383.15&	11.0052&	0.271&2.610&-16.0801\\
388.15&	10.9959&	0.404&2.576&-15.6677\\
393.15&	10.9836&	0.546&2.544&-15.3551\\
398.15&	10.9642&	0.699&2.512&-15.0941\\
403.15&	10.9414&	0.896&2.480&-14.8340\\
408.15&	10.9099&	1.169&2.450&-14.5555\\
413.15&	10.8697&	1.506&2.420&-14.2900\\
418.15&	10.8188&	1.886&2.391&-14.0530\\
423.15&	10.7531&	2.396&2.363&-13.8017\\
\multicolumn{5}{c}{ln($dm/dt\cdot T$) = 6.83 - 8729.66/$T$, r$^{2}$ = 0.9961, $\sigma$$_{m}$ = 192.28, $\sigma$$_{y}$ = 0.48}\\
\multicolumn{5}{c}{$\Delta^g_l\textit{H}^o_m$(400.65K) = (72.6 ± 1.6)\textsuperscript{a}  kJ$\cdot$ mol$^{-1}$}\\
\midrule
\multicolumn{5}{c}{Series 2}\\
\midrule
378.15&	11.2410&	0.212&2.644&-16.3391\\
383.15&	11.2334&	0.307&2.610&-15.9557\\
388.15&	11.2257&	0.370&2.576&-15.7561\\
393.15&	11.2124&	0.476&2.544&-15.4914\\
398.15&	11.1977&	0.637&2.512&-15.1874\\
403.15&	11.1745&	0.832&2.480&-14.9079\\
408.15&	11.1455&	1.073&2.450&-14.6412\\
413.15&	11.1086&	1.381&2.420&-14.3766\\
418.15&	11.0645&	1.753&2.391&-14.1261\\
423.15&	11.0050&	2.221&2.363&-13.8776\\
\multicolumn{5}{c}{ln($dm/dt\cdot T$) = 6.59 - 8664.41/$T$, r$^{2}$ = 0.9988, $\sigma$$_{m}$ = 107.97, $\sigma$$_{y}$ = 0.27}\\
\multicolumn{5}{c}{$\Delta^g_l\textit{H}^o_m$(400.65K) = (72.0 ± 0.9)\textsuperscript{a}  kJ$\cdot$ mol$^{-1}$}\\
\midrule
\multicolumn{5}{c}{Series 3}\\
\midrule
378.15&	11.2512&	0.230&2.644&-16.2577\\
383.15&	11.2438&	0.286&2.610&-16.0266\\
388.15&	11.2322&	0.390&2.576&-15.7035\\
393.15&	11.2205&	0.519&2.544&-15.4049\\
398.15&	11.2022&	0.669&2.512&-15.1384\\
403.15&	11.1802&	0.881&2.480&-14.8507\\
408.15&	11.1496&	1.147&2.450&-14.5745\\
413.15&	11.1103&	1.460&2.420&-14.3210\\
418.15&	11.0600&	1.874&2.391&-14.0594\\
423.15&	10.9963&	2.363&2.363&-13.8156\\
\multicolumn{5}{c}{ln($dm/dt\cdot T$) = 7.00 - 8811.62/$T$, r$^{2}$ = 0.9996, $\sigma$$_{m}$ = 64.40, $\sigma$$_{y}$ = 0.16}\\
\multicolumn{5}{c}{$\Delta^g_l\textit{H}^o_m$(400.65K) = (73.3 ± 0.5)\textsuperscript{a}  kJ$\cdot$ mol$^{-1}$}\\
\multicolumn{5}{c}{Weighted average value <$\Delta^g_l\textit{H}^o_m$(400.65K) = (73.0 ± 0.7)>\textsuperscript{b}  kJ$\cdot$ mol$^{-1}$}\\
\multicolumn{5}{c}{<$\Delta^g_l\textit{H}^o_m$(298.15K) = (81.2 ± 1.4)>\textsuperscript{c}  kJ$\cdot$ mol$^{-1}$}\\
\bottomrule
\end{longtable}

\noindent{\footnotesize{\textsuperscript{a} The uncertainty for each enthalpy of vaporization value was calculated with standard deviation of the slope, which is a standard uncertainty.}} 
\noindent{\footnotesize{\textsuperscript{b} The weighted average value $\mu$ and its standard deviation $\sigma$, were calculated as $\mu$ = $\sum(x_i/\sigma^2_i)/ \sum(1/\sigma^2_i)$ and $\sigma^2= $N$\1/\sum(1/\sigma^2_i)]$, where x$_i$ is each of the N vaporization enthalpy data and its respective standard deviation $\sigma_i$. 
The experiments of vaporization were realized under average atmospheric pressure (78.8 kPa), u($P$)= 1 kPa. The uncertainty corresponds to combined uncertainty.}}
\noindent{\footnotesize{\textsuperscript{c} The standard molar enthalpy of vaporization was obtained by equations 11, 12 and 13 where \textit{C}$_{p,m}$(g) = 185.7 J$\cdot$ mol$^{-1}\cdot$ K$^{-1}$ according to Rojas et al.$^{i}$}}


\noindent{\footnotesize{\textsuperscript{i} Rojas, A.; Orozco, E. Measurement of the enthalpies of vaporization and sublimation of solids aromatic hydrocarbons by differential scanning calorimetry. $Thermochim. Acta$, 2003, $405$, 93-107. doi:10.1016/S0040-6031(03)00139-4}}
\end{center}

\begin{center}
    \begin{longtable}[H]{ccccc}
        \multicolumn{5}{l}{Table S3: Thermogravimetric data of Pyrene to determine sublimation enthalpy}\\
        \hline
        \multicolumn{1}{c}{\textit{T}} & \multicolumn{1}{c}{\textit{m}} &\multicolumn{1}{c}{\textit{dm/dt}$\cdot$ 10$^9$} & \multicolumn{1}{c}{1/\textit{T}$\cdot$ 10$^3$} & \multicolumn{1}{c}{ln ($dm/dt$$\cdot$T)}\\ 
        \hline 
        \multicolumn{1}{c}{{K}} & \multicolumn{1}{c}{{mg}} &\multicolumn{1}{c}{{kg$\cdot$ s$^{-1}$}} &\multicolumn{1}{c}{{K$^{-1}$}} & \multicolumn{1}{c}{}\\ 
        \endfirsthead
        \multicolumn{5}{c}%
        {{\bfseries Table S3 -- continued from previous page}} \\
        \hline 
        \multicolumn{1}{c}{\textit{T}} & \multicolumn{1}{c}{\textit{m}} &\multicolumn{1}{c}{\textit{dm/dt}$\cdot$ 10$^9$} & \multicolumn{1}{c}{1/\textit{T}$\cdot$ 10$^3$} &\multicolumn{1}{c}{ln ($dm/dt$$\cdot$T)}\\ 
        \hline 
        \multicolumn{1}{c}{{K}} & \multicolumn{1}{c}{{mg}} &\multicolumn{1}{c}{{kg$\cdot$ s$^{-1}$}} &\multicolumn{1}{c}{{K$^{-1}$}} & \multicolumn{1}{c}{}\\ 
        \hline 
        \endhead

        \hline 
        \multicolumn{5}{r}{{Continued on next page}} \\
        \endfoot

        \hline
\endlastfoot
\hline
\multicolumn{5}{c}{Series 1}\\
\midrule
370.15&	12.8614&0.051&2.702	&-17.7853\\
375.15&	12.8598&	0.089&	2.666&	-17.2151\\
380.15&	12.8568&	0.114&	2.631&	-16.9543\\
385.15&	12.8522&	0.183&	2.596&	-16.4679\\
390.15&	12.8455&	0.270&	2.563&	-16.0661\\
395.15&	12.8358&	0.369&	2.531&	-15.7410\\
\multicolumn{5}{c}{ln($dm/dt\cdot T$) = 14.18 - 11811.73$T$, r$^{2}$ = 0.9943, $\sigma$$_{m}$ = 447.71, $\sigma$$_{y}$ = 1.17}\\
\multicolumn{5}{c}{$\Delta^g_l\textit{H}^o_m$(382.65K) = (98.2 ± 3.7)\textsuperscript{a}  kJ$\cdot$ mol$^{-1}$}\\
\midrule
\multicolumn{5}{c}{Series 2}\\
\midrule
370.15&	12.4414&	0.052&	2.702&	-17.7659\\
375.15&	12.4390&	0.077&	2.666&	-17.3599\\
380.15&	12.4364&	0.109&	2.631&	-16.9991\\
385.15&	12.4318&	0.194&	2.596&	-16.4095\\
390.15&	12.4250&	0.252&	2.563&	-16.1351\\
395.15&	12.4157&	0.356&	2.531&	-15.7768\\
\multicolumn{5}{c}{ln($dm/dt\cdot T$) = 14.27 - 11858.66/$T$, r$^{2}$ = 0.9940, $\sigma$$_{m}$ = 458.85, $\sigma$$_{y}$ = 1.20}\\
\multicolumn{5}{c}{$\Delta^g_l\textit{H}^o_m$(382.65K) = (98.6 ± 1.9)\textsuperscript{a}  kJ$\cdot$ mol$^{-1}$}\\
\midrule
\multicolumn{5}{c}{Series 3}\\
\midrule
370.15&	9.0839&	0.050&	2.702&	-17.8051\\
375.15&	9.0798&	0.084&	2.666&	-17.2729\\
380.15&	9.0735&	0.127&	2.631&	-16.8463\\
385.15&	9.0645&	0.180&	2.596&	-16.4844\\
390.15&	9.0518&	0.260&	2.563&	-16.1038\\
395.15&	9.0335&	0.364&	2.531&	-15.7546\\
\multicolumn{5}{c}{ln($dm/dt\cdot T$) = 14.11 - 11788.97/$T$, r$^{2}$ = 0.9964, $\sigma$$_{m}$ = 352.94, $\sigma$$_{y}$ = 0.92}\\
\multicolumn{5}{c}{$\Delta^g_l\textit{H}^o_m$(382.65K) = (98.0 ± 3.0)\textsuperscript{a} kJ$\cdot$ mol$^{-1}$}\\
\multicolumn{5}{c}{Weighted average value <$\Delta^g_l\textit{H}^o_m$(382.65K) = (98.4 ± 2.6)>\textsuperscript{b}  kJ$\cdot$ mol$^{-1}$}\\
\multicolumn{5}{c}{<$\Delta^g_l\textit{H}^o_m$(298.15K) = (101.1 ± 5.2)>\textsuperscript{c}  kJ$\cdot$ mol$^{-1}$}\\
\bottomrule
\end{longtable}

\noindent{\footnotesize{\textsuperscript{a} The uncertainty for each enthalpy of vaporization value was calculated with standard deviation of the slope, which is a standard uncertainty.}} \noindent{\footnotesize{\textsuperscript{b} The weighted average value $\mu$ and its standard deviation $\sigma$, were calculated as $\mu$ = $\sum(x_i/\sigma^2_i)/ \sum(1/\sigma^2_i)$ and $\sigma^2= $N$\1/\sum(1/\sigma^2_i)]$, where x$_i$ is each of the N vaporization enthalpy data and its respective standard deviation $\sigma_i$. 
The experiments of vaporization were realized under average atmospheric pressure (78.8 kPa), u($P$)= 1 kPa. The uncertainty corresponds to combined uncertainty.}}
\noindent{\footnotesize{\textsuperscript{c} The standard molar enthalpy of vaporization was obtained by equations 11, 12 and 13 where \textit{C}$_{p,m}$(g) = 204.2 J$\cdot$ mol$^{-1}\cdot$ K$^{-1}$ according to Rojas et al.$^{i}$}}
\noindent{\footnotesize{\textsuperscript{i} Rojas, A.; Orozco, E. Measurement of the enthalpies of vaporization and sublimation of solids aromatic hydrocarbons by differential scanning calorimetry. $Thermochim. Acta$, 2003, $405$, 93-107. doi:10.1016/S0040-6031(03)00139-4}}
\end{center}

\begin{center}
    \begin{longtable}[H]{ccccc}
        \multicolumn{5}{l}{Table S4: Thermogravimetric data of Anthracene to determine sublimation enthalpy}\\
        \hline
        \multicolumn{1}{c}{\textit{T}} & \multicolumn{1}{c}{\textit{m}} &\multicolumn{1}{c}{\textit{dm/dt}$\cdot$ 10$^9$} & \multicolumn{1}{c}{1/\textit{T}$\cdot$ 10$^3$} & \multicolumn{1}{c}{ln ($dm/dt$$\cdot$T)}\\ 
        \hline 
        \multicolumn{1}{c}{{K}} & \multicolumn{1}{c}{{mg}} &\multicolumn{1}{c}{{kg$\cdot$ s$^{-1}$}} &\multicolumn{1}{c}{{K$^{-1}$}} & \multicolumn{1}{c}{}\\ 
        \endfirsthead
        \multicolumn{5}{c}%
        {{\bfseries Table S4 -- continued from previous page}} \\
        \hline 
        \multicolumn{1}{c}{\textit{T}} & \multicolumn{1}{c}{\textit{m}} &\multicolumn{1}{c}{\textit{dm/dt}$\cdot$ 10$^9$} & \multicolumn{1}{c}{1/\textit{T}$\cdot$ 10$^3$} &\multicolumn{1}{c}{ln ($dm/dt$$\cdot$T)}\\ 
        \hline 
        \multicolumn{1}{c}{{K}} & \multicolumn{1}{c}{{mg}} &\multicolumn{1}{c}{{kg$\cdot$ s$^{-1}$}} &\multicolumn{1}{c}{{K$^{-1}$}} & \multicolumn{1}{c}{}\\
        \hline 
        \endhead

        \hline 
        \multicolumn{5}{r}{{Continued on next page}} \\
        \endfoot

        \hline
\endlastfoot
\hline
\multicolumn{5}{c}{Series 1}\\
\midrule
380.15&	15.9043&	0.169&	2.631&	-16.5606\\
385.15&	15.8979&	0.270&	2.596&	-16.0790\\
390.15&	15.8883&	0.395&	2.563&	-15.6856\\
395.15&	15.8748&	0.568&	2.531&	-15.3096\\
400.15&	15.8545&	0.773&	2.499&	-14.9889\\
405.15&	15.8240&	1.071&	2.468&	-14.6504\\
\multicolumn{5}{c}{ln($dm/dt\cdot T$) = 14.03 - 11608.74$T$, r$^{2}$ = 0.9971, $\sigma$$_{m}$ = 310.67, $\sigma$$_{y}$ = 0.79}\\
\multicolumn{5}{c}{$\Delta^g_l\textit{H}^o_m$(392.65K) = (96.5 ± 2.6)\textsuperscript{a} kJ$\cdot$ mol$^{-1}$}\\
\midrule
\multicolumn{5}{c}{Series 2}\\
\midrule
380.15&	17.9838&	0.176&	2.631&	-16.5200\\
385.15&	17.9770&	0.283&	2.596&	-16.0319\\
390.15&	17.9673&	0.406&	2.563&	-15.6581\\
395.15&	17.9529&	0.563&	2.531&	-15.3185\\
400.15&	17.9325&	0.812&	2.499&	-14.9397\\
405.15&	17.9036&	1.146&	2.468&	-14.5827\\
\multicolumn{5}{c}{ln($dm/dt\cdot T$) = 14.30 - 11696.94/$T$, r$^{2}$ = 0.9984, $\sigma$$_{m}$ = 231.44, $\sigma$$_{y}$ = 0.59}\\
\multicolumn{5}{c}{$\Delta^g_l\textit{H}^o_m$(392.65K) = (97.2 ± 1.9)\textsuperscript{a}  kJ$\cdot$ mol$^{-1}$}\\
\midrule
\multicolumn{5}{c}{Series 3}\\
\midrule
380.15&	7.7741&	0.200&	2.631&	-16.3921\\
385.15&	7.7661&	0.320&	2.596&	-15.9091\\
390.15&	7.7548&	0.471&	2.563&	-15.5096\\
395.15&	7.7384&	0.660&	2.531&	-15.1595\\
400.15&	7.7148&	0.939&	2.499&	-14.7944\\
405.15&	7.6821&	1.302&	2.468&	-14.4551\\
\multicolumn{5}{c}{ln($dm/dt\cdot T$) = 14.61 - 11766.80/$T$, r$^{2}$ = 0.9981, $\sigma$$_{m}$ = 257.23, $\sigma$$_{y}$ = 0.66}\\
\multicolumn{5}{c}{$\Delta^g_l\textit{H}^o_m$(392.65K) = (97.8 ± 2.1)\textsuperscript{a}  kJ$\cdot$ mol$^{-1}$}\\
\multicolumn{5}{c}{Weighted average value <$\Delta^g_l\textit{H}^o_m$(392.65K) = (97.2 ± 2.1)>\textsuperscript{b}  kJ$\cdot$ mol$^{-1}$}\\
\multicolumn{5}{c}{<$\Delta^g_l\textit{H}^o_m$(298.15K) = (100.2 ± 4.2)>\textsuperscript{c}  kJ$\cdot$ mol$^{-1}$}\\
\bottomrule
\end{longtable}

\noindent{\footnotesize{\textsuperscript{a} The uncertainty for each enthalpy of vaporization value was calculated with standard deviation of the slope, which is a standard uncertainty.}} 
\noindent{\footnotesize{\textsuperscript{b} The weighted average value $\mu$ and its standard deviation $\sigma$, were calculated as $\mu$ = $\sum(x_i/\sigma^2_i)/ \sum(1/\sigma^2_i)$ and $\sigma^2= $N$\1/\sum(1/\sigma^2_i)]$, where x$_i$ is each of the N vaporization enthalpy data and its respective standard deviation $\sigma_i$. 
The experiments of vaporization were realized under average atmospheric pressure (78.8 kPa), u($P$)= 1 kPa. The uncertainty corresponds to combined uncertainty.}}
\noindent{\footnotesize{\textsuperscript{c} The standard molar enthalpy of sublimation was obtained by equation 15  according to Chickos et al.$^{i}$}}
\noindent{\footnotesize{\textsuperscript{i}Chickos, J.S.; Hosseini, S.; Hesse, D.G.; Liebman, J.F. Heat capacity corrections to a standard state: a comparison of new and some literature methods for organic liquids and solids, $Struct. Chem.$, 1993, $4$, 271–278. https://doi.org/10.1007/ BF00673701.}}
\end{center}


\begin{center}
    \begin{longtable}[H]{cccccc}
        \multicolumn{6}{l}{Table S5: Comparison of vaporization and sublimation enthalpies for standard compounds}\\
        \hline
        \multicolumn{1}{c}{\textit{$\Delta^{\beta}_{\alpha}\textit{H}_m$($T_m$/K)}} & \multicolumn{1}{c}{\textit{Interval of $T$}} &\multicolumn{1}{c}{\textit{$T_m$}} & \multicolumn{1}{c}{$\Delta^{\beta}_{\alpha}\textit{H}^o_m$(298.15K)}& \multicolumn{1}{c}{Method\textsuperscript{b}} & \multicolumn{1}{c}{Reference\textsuperscript{c}}\\ 
        \hline 
        \multicolumn{1}{c}{{kJ$\cdot$ mol$^{-1}$}} & \multicolumn{1}{c}{{K}} &\multicolumn{1}{c}{{K}} & \multicolumn{1}{c}{kJ$\cdot$ mol$^{-1}$}\\
        \endfirsthead
        \hline 
        \endhead

        \hline
\multicolumn{6}{c}{$vaporization enthalpy of pyrene$}\\
92.4 ± 1.0&	298&	298&	92.4 ± 1.0&	CGC&	1\\
81.5 ± 0.8&	425-445&	435&	90.3 ± 1.6&	TGA&	2\\
NA&	NA&	NA&	89.4 ± 3.1&	&	3\\
79.2 ± 0.7&	430.15-450.15&	440.15&	91.4 ± 1.4\textsuperscript{a}&	TGA&	This work\\
\multicolumn{6}{c}{$sublimation enthalpy of pyrene$}\\
97.8 ± 3.3&	322-381&	352&	99.7 ± 3.4&	ME&	4\\
97.9 ± 0.6&	314-454&	384&	100.7 ± 2.8&	T&	5\\
94.0 ± 0.4&	398-423&	411&	98.4 ± 1.9&	IPG&	6\\
97.5 ± 0.7&	348-419&	384&	100.3 ± 2.0&	ME&	7\\
97.7 ± 0.3&	384&	384&	100.5 ± 1.9&	ME&	7\\
98.4 ± 2.6&	370.15-395.15&	382.65&	101.1 ± 5.2\textsuperscript{a}&	TGA&	This work\\
\multicolumn{6}{c}{$sublimation enthalpy of anthracene$}\\
96.3 ± 1.2&	380-400&	390&	99.3 ± 2.4&	TGA&	2\\
98.5 ± 3.3&	288-323&	306&	98.8 ± 3.3&	ME&	4\\
98.8 ± 0.4&	340-360&	350&	100.2 ± 0.4&	ME&	8\\
NA&	NA&	453&	100.8 ± 1.7&	DC&	9\\
94.5&	423-488&	456&	99.6&	T&	10\\
97.3&	329-373&	351&	99.0&	ME&	11\\
97.2 ± 2.1&	380.15-405.15&	392.65&	100.2± 4.2\textsuperscript{a}&	TGA&	This work\\
\multicolumn{6}{c}{$vaporization enthalpy of Phenanthrene$}\\
NA&	NA&	NA&	79.0 ± 2.4&	GC&	12\\
78.7 ± 1.1&	298&	298&	78.7 ± 1.1&	CGC&	13-16\\
60.8 ± 0.3&	507-545&	526&	79.8 ± 2.0&	I&	17\\
61.8 ± 1.5&	505-538& 522&	80.4 ± 3.9&	I&	18\\
73.0 ± 0.7&	378.15-423.15&	400.65&	81.2 ± 1.4\textsuperscript{a}&	TGA&	This work\\
\midrule
\end{longtable}

\noindent{\footnotesize{\textsuperscript{a} The uncertainty corresponds to twice the standard combined.}}

\noindent{\footnotesize{\textsuperscript{b} Method: Correlation of Gas Chromatography (CGC); Thermogravimetry (TGA); Gas Chromatography (GC); Inclined pistón gauge (IPG); Method of effusion (ME); Transpiration (T);  Static Isoteniscope (I); Drop Calorimeter (DC).}}

\noindent{\footnotesize{\textsuperscript{c} Data provided in the references:

1.	Hanshaw, W.; Nutt, M.; Chickos, J. S. Hypothetical Thermodynamic Properties. Subcooled Vaporization Enthalpies and Vapor Pressures of Polyaromatic Hydrocarbons. $J. Chem. Eng. Data$ 2008, $53$, 1903. https://doi.org/10.1021/je800300x

2.	Ramos, F.; Ledo, J.M.; Flores, H.; Camarillo, E.A.; Carvente, J.; Amador, M.P. Evaluation of sublimation enthalpy by thermogravimetry: Analysis of the diffusion effects in the case of methyl and phenyl substituted hydantoins. $Thermochim. Acta$, 2017, $655$, 181-193. https://doi.org/10.1016/j.tca.2017.06.024

3.	Roux, M.V.; Temprado, M.; Chickos, J.S.; Nagano, Y. Critically evaluated thermochemical properties of polycyclic aromatic hydrocarbons. $J. Phys. Chem. Ref. Data$, 2008, $37$, 1855–1996. https://doi.org/10.1063/1.2955570

4. Goldfarb, J.L.; Suuberg, E.M. Vapor pressures and enthalpies of sublimation of ten polycyclic aromatic hydrocarbons determined via the Knudsen effusion method. $J. Chem. Eng. Data$, 2008, $53$, 670-676. https://doi.org/10.1021/je7005133

5.	Nass, K.; Lenoir, D.; Kettrup, A. Calculation of the thermodynamic properties of polycyclic aromatic hydrocarbons by an incremental procedure, $Angew. Chem. Int. Ed. Engl$. 1995, $34$, 1735–1736. https://doi.org/10.1002/anie.199517351

6.	Smith, N.K.; Stewart R.C. Jr.; Osborn, A.G.; Scott, D.W.; Pyrene: Vapor pressure, enthalpy of combustion, and chemical thermodynamic properties. $J. Chem. Thermodyn.$ 1980, $12$, 919–926. https://doi.org/10.1016/0021-9614(80)90132-9

7. Malaspina, L.; Bardi, G.; Gigli, R. Simultaneous determination by knudsen-effusion microcalorimetric technique of the vapor pressure and enthalpy of vaporization of pyrene and 1, 3, 5-triphenylbenzene. $J. Chem. Thermodyn.$ 1974, $6$, 1053-1064. https://doi.org/10.1016/0021-9614(74)90067-6

8. Ribeiro da Silva, M.A.V.; Monte, M.J.S.; Santos, L.M.N.B.F. The design, construction, and testing of a new Knudsen effusion apparatus. $J. Chem. Thermodyn.$ 2006, $38$, 778-787. https://doi.org/10.1016/j.jct.2005.08.013

9. Santos, L.M.N.B.F.; Schroeder, B.; Fernandes, O.O.P.; Ribeiro da Silva, M.A.V. Measurement of enthalpies of sublimation by drop method in a Calvet type calorimeter: design and test of a new system. $Thermochim. Acta$ 2004, $415$, 15-20. https://doi.org/10.1016/j.tca.2003.07.016

10. Emmenegger, F.; Piccand, M. Vapour pressure measurements with a thermobalance. $J. Therm Anal. Calorim.$ 1999, $57$, 235-240. https://doi.org/10.1023/a:1010100531350

11. Taylor, J.W.; Crookes, R.J. Vapour pressure and enthalpy of sublimation of 1, 3, 5, 7-tetranitro-1, 3, 5, 7-tetra-azacyclo-octane (HMX). $J. Chem. Soc., Faraday Trans.$ 1976, $1$, 723-729. https://doi.org/10.1039/F19767200723

12. Haftka, J.J.H.; Parsons, J.R.; Govers, H.A.J. Supercooled liquid vapour pressures and related thermodynamic properties of polycyclic aromatic hydrocarbons determined by gas chromatography, $J. Chromatogr. A$, 2006, $1135$ 91-100. https://doi.org/10.1016/j.chroma.2006.09.050

13. Chickos, J.S.; Hanshaw, W. Vapor pressures and vaporization enthalpies of the n-alkanes from C21 to C30 at T= 298.15 K by correlation gas chromatography. $J. Chem. Eng. Data$ 2004, $49$, 77-85.

14. Emmenegger, F.; Piccand, M. Vapour pressure measurements with a thermobalance. $J. Therm Anal. Calorim.$ 1999, $57$, 235-240. https://doi.org/10.1023/a:1010100531350

15. Chickos, J.S.; Hesse, D.; Hosseini, S.; Nichols, G.; Webb, P. Sublimation enthalpies at 298.15 K using correlation gas chromatography and differential scanning calorimetry measurements. $Thermochim. Acta$ 1998, $313$, 101-110. https://doi.org/10.1016/S0040-6031(97)00432-2

16. Ruzicka, K.; Majer, V.J. Simultaneous treatment of vapor pressures and related thermal data betweenthe triple and normal boiling temperatures for n-alkanes C5-C20. $J. Phys. Chem. Ref. Data$ 1994, $23$, 1-39.
https://doi.org/10.1063/1.555942

17.	Mortimer, F. S.; Murphy, R. V. The Vapor Pressures of Some Substances Found in Coal Tar., $Ind. Eng. Chem$. 1923, $15$, 1140. https://doi.org/10.1021/ie50167a012

18. Nelson, O.A.; Senseman, C.E. Vapor Pressure Determinations on Naphthalene, Anthracene, Phenanthrene, and Anthraquinone between Their Melting and Boiling Points. $Ind. Eng. Chem.$ 1922. $14$, 58-62.}}

\end{center}

\begin{table}[H] 
\newcolumntype{C}{>{\centering\arraybackslash}X}
\begin{tabularx}{\textwidth}{CCCCC}
\multicolumn{5}{l}{Table S6: Comparison of sublimation enthalpies of pyrene at \textbf{\textit{T}}=298.15 K calculated by}\\
\multicolumn{5}{l}{ two routes\textsuperscript{a}}\\
\hline
{$\Delta^l_{cr}$\textit{H}$^o_m$($T_{fus}$/K)\textsuperscript{b}}&$\Delta^l_{cr}$\textit{H}$^o_m$(\textbf{\textit{T}})\textsuperscript{c}& $\Delta^g_{l}$\textit{H}$^o_m$(\textbf{\textit{T}})\textsuperscript{d}& $\Delta^l_{cr}$\textit{H}$^o_m$(\textbf{\textit{T}})& $\Delta^g_{cr}$\textit{H}$^o_m$(\textbf{\textit{T}})\textsuperscript{e}\\kJ mol$^{-1}$&kJ mol$^{-1}$& kJ mol$^{-1}$& +$\Delta^g_{l}$\textit{H}$^o_m$(\textbf{\textit{T}})& kJ mol$^{-1}$\\\textbf{$T$}$_{fus}$=422.4& & &kJ mol$^{-1}$ & \\
\midrule
16.5 ± 0.5 & 10.5 ± 0.6& 91.4 ± 1.4& 101.9 ± 1.5& 101.1 ± 5.2\\
\bottomrule
\end{tabularx}
\noindent{\footnotesize{\textsuperscript{a} All uncertainties correspond to twice the combined standard.
\textsuperscript{b} The values were taken from Rojas et al.$^{i}$
\textsuperscript{c} Fusion enthalpies calculated at 298.15 K using equation 8 and the capacities for liquid and solid pyrene were 290.2 and 234.9 J mol$^{-1}$ K$^{-1}$, respectively.$^{i}$
\textsuperscript{d,e} This work}}
\noindent{\footnotesize{\textsuperscript{i} Rojas, A.; Orozco, E. Measurement of the enthalpies of vaporization and sublimation of solids aromatic hydrocarbons by differential scanning calorimetry. $Thermochim. Acta$, 2003, $405$, 93-107. doi:10.1016/S0040-6031(03)00139-4}}
\end{table}

\begin{center}
    \begin{longtable}[H]{cccccc}
        \multicolumn{6}{l}{Table S7: Experimental values of \textit{C}$_{p,m}$(cr) of TMAc at different temperatures.\textsuperscript{a}}\\
        \hline
        \multicolumn{1}{c}{\textit{T}} & \multicolumn{1}{c}{\textit{C}$_{p,m}$} &\multicolumn{1}{c}{\textit{T}} & \multicolumn{1}{c}{\textit{C}$_{p,m}$}& \multicolumn{1}{c}{\textit{T}} & \multicolumn{1}{c}{\textit{C}$_{p,m}$}\\ 
        \hline 
        \multicolumn{1}{c}{K} & \multicolumn{1}{c}{J$\cdot$ mol$^{-1}$$\cdot$ K$^{-1}$} &\multicolumn{1}{c}{K} & \multicolumn{1}{c}{J$\cdot$ mol$^{-1}$$\cdot$ K$^{-1}$} & \multicolumn{1}{c}{K} & \multicolumn{1}{c}{J$\cdot$ mol$^{-1}$$\cdot$ K$^{-1}$}\\
        \hline 
        \endfirsthead
        \multicolumn{6}{c}%
        {{\bfseries Table S7 -- continued from previous page}} \\
        \hline 
        \multicolumn{1}{c}{\textit{T}} & \multicolumn{1}{c}{\textit{C}$_{p,m}$} &\multicolumn{1}{c}{\textit{T}} & \multicolumn{1}{c}{\textit{C}$_{p,m}$}& \multicolumn{1}{c}{\textit{T}} & \multicolumn{1}{c}{\textit{C}$_{p,m}$}\\ 
        \hline 
        \multicolumn{1}{c}{K} & \multicolumn{1}{c}{J$\cdot$ mol$^{-1}$$\cdot$ K$^{-1}$} &\multicolumn{1}{c}{K} & \multicolumn{1}{c}{J$\cdot$ mol$^{-1}$$\cdot$ K$^{-1}$} & \multicolumn{1}{c}{K} & \multicolumn{1}{c}{J$\cdot$ mol$^{-1}$$\cdot$ K$^{-1}$}\\ 
        \hline 
        \endhead

        \hline 
        \multicolumn{6}{r}{{Continued on next page}} \\
        \endfoot

        \hline
\endlastfoot
295.15&	244.29&	334.15&	276.02&	373.15&	292.62\\
296.15&	246.18&	335.15&	276.65&	374.15&	293.25\\
297.15&	247.65&	336.15&	277.91&	375.15&	293.25\\
298.15&	248.00&	337.15&	275.70&	376.15&	293.88\\
299.15&	248.70&	338.15&	277.81&	377.15&	293.99\\
300.15&	250.38&	339.15&	278.12&	378.15&	294.83\\
301.15&	252.69&	340.15&	278.96&	379.15&	295.14\\
302.15&	253.53&	341.15&	279.49&	380.15&	295.46\\
303.15&	254.59&	342.15&	280.54&	381.15&	295.77\\
304.15&	256.06&	343.15&	281.17&	382.15&	295.67\\
305.15&	256.79&	344.15&	281.48&	383.15&	296.19\\
306.15&	257.42&	345.15&	282.01&	384.15&	296.40\\
307.15&	257.74&	346.15&	282.85&	385.15&	296.72\\
308.15&	257.95&	347.15&	283.06&	386.15&	296.72\\
309.15&	258.26&	348.15&	283.90&	387.15&	297.35\\
310.15&	260.68&	349.15&	284.64&	388.15&	298.08\\
311.15&	257.95&	350.15&	285.16&	389.15&	298.40\\
312.15&	259.94&	351.15&	285.37&	390.15&	299.24\\
313.15&	260.89&	352.15&	286.00&	391.15&	299.56\\
314.15&	261.94&	353.15&	286.11&	392.15&	299.77\\
315.15&	261.10&	354.15&	286.74&	393.15&	299.87\\
316.15&	263.20&	355.15&	287.47&	394.15&	300.40\\
317.15&	263.62&	356.15&	288.00&	395.15&	300.71\\
318.15&	263.94&	357.15&	287.79&	396.15&	301.34\\
319.15&	264.88&	358.15&	288.63&	397.15&	302.08\\
320.15&	266.04&	359.15&	289.36&	398.15&	303.65\\
321.15&	266.56&	360.15&	289.78&	399.15&	304.07\\
322.15&	267.51&	361.15&	289.99&	400.15&	304.39\\
323.15&	268.35&	362.15&	290.20&	401.15&	305.02\\
324.15&	269.29&	363.15&	290.41&	402.15&	306.07\\
325.15&	270.14&	364.15&	290.83&	403.15&	306.28\\
326.15&	270.56&	365.15&	291.15&	404.15&	306.59\\
327.15&	271.29&	366.15&	291.15&	405.15&	307.33\\
328.15&	272.45&	367.15&	291.57&	406.15&	307.86\\
329.15&	272.87&	368.15&	291.36&	407.15&	308.17\\
330.15&	273.29&	369.15&	291.57&	408.15&	308.80\\
331.15&	274.02&	370.15&	291.57&	409.15&	309.75\\
332.15&	274.65&	371.15&	291.99&	410.15&	310.27\\
333.15&	275.28&	372.15&	292.41&	411.15&	310.90\\

\end{longtable}

\noindent{\footnotesize{\textsuperscript{a} \textit{U}(\textit{C}$_{p,m}$)= 6.33 J$\cdot$ mol$^{-1}$$\cdot$ K$^{-1}$, which correspond to twice the combined uncertainty with a 95\% confidence level, and include the contributions from the calibration and \textit{u}(\textit{T}) = 0.1 K. The experiments were performed at an average pressure of 78.8 kPa. Standard uncertainty for \textit{P} is \textit{u}(\textit{P})= 1 kPa.}}
\end{center}

\begin{center}
    \begin{longtable}[H]{ccccc}
        \multicolumn{5}{l}{Table S8: Thermogravimetric data of TMAc to determine vaporization enthalpy}\\
        \hline
        \multicolumn{1}{c}{\textit{T}} & \multicolumn{1}{c}{\textit{m}} &\multicolumn{1}{c}{\textit{dm/dt}$\cdot$ 10$^9$} & \multicolumn{1}{c}{1/\textit{T}$\cdot$ 10$^3$} & \multicolumn{1}{c}{ln ($dm/dt$$\cdot$T)}\\ 
        \hline 
        \multicolumn{1}{c}{{K}} & \multicolumn{1}{c}{{mg}} &\multicolumn{1}{c}{{kg$\cdot$ s$^{-1}$}} &\multicolumn{1}{c}{{K$^{-1}$}} & \multicolumn{1}{c}{}\\ 
        \endfirsthead
        \multicolumn{5}{c}%
        {{\bfseries Table S8 -- continued from previous page}} \\
        \hline 
        \multicolumn{1}{c}{\textit{T}} & \multicolumn{1}{c}{\textit{m}} &\multicolumn{1}{c}{\textit{dm/dt}$\cdot$ 10$^9$} & \multicolumn{1}{c}{1/\textit{T}$\cdot$ 10$^3$} &\multicolumn{1}{c}{ln ($dm/dt$$\cdot$T)}\\ 
        \hline 
        \multicolumn{1}{c}{{K}} & \multicolumn{1}{c}{{mg}} &\multicolumn{1}{c}{{kg$\cdot$ s$^{-1}$}} &\multicolumn{1}{c}{{K$^{-1}$}} & \multicolumn{1}{c}{}\\
        \hline 
        \endhead

        \hline 
        \multicolumn{5}{r}{{Continued on next page}} \\
        \endfoot

        \hline
\endlastfoot
\hline
\multicolumn{5}{c}{Series 1}\\
\midrule

520.15&	7.526&	15.000&	1.923&	-11.761\\
522.15&	7.388&	15.690&	1.915&	-11.712\\
524.15&	7.239&	16.510&	1.908&	-11.658\\
526.15&	7.074&	17.480&	1.901&	-11.597\\
528.15&	6.893&	18.590&	1.893&	-11.531\\
530.15&	6.694&	19.820&	1.886&	-11.463\\
532.15&	6.473&	21.140&	1.879&	-11.395\\
534.15&	6.230&	22.540&	1.872&	-11.327\\
536.15&	5.963&	24.120&	1.865&	-11.256\\
538.15&	5.673&	25.720&	1.858&	-11.188\\
540.15&	5.356&	27.440&	1.851&	-11.119\\
542.15&	5.016&	29.190&	1.845&	-11.054\\
544.15&	4.652&	31.020&	1.838&	-10.989\\
546.15&	4.264&	32.950&	1.831&	-10.925\\
548.15&	3.853&	35.000&	1.824&	-10.861\\
550.15&	3.416&	37.040&	1.818&	-10.801\\
552.15&	2.954&	39.020&	1.811&	-10.745\\
554.15&	2.468&	40.980&	1.805&	-10.693\\
556.15&	1.961&	42.740&	1.798&	-10.647\\
\multicolumn{5}{c}{ln($dm/dt\cdot T$) = 6.15 - 9329.32/$T$, r$^{2}$ = 0.9987, $\sigma$$_{m}$ = 80.32, $\sigma$$_{y}$ = 0.15}\\
\multicolumn{5}{c}{$\Delta^g_l\textit{H}^o_m$(538.15K) = (77.6 ± 0.7)\textsuperscript{a} kJ$\cdot$ mol$^{-1}$}\\
\midrule
\multicolumn{5}{c}{Series 2}\\
\midrule
520.15&	7.749&	15.820&	1.923&	-11.708\\
522.15&	7.603&	16.390&	1.915&	-11.669\\
524.15&	7.446&	17.150&	1.908&	-11.619\\
526.15&	7.274&	18.140&	1.901&	-11.560\\
528.15&	7.085&	19.230&	1.893&	-11.497\\
530.15&	6.877&	20.450&	1.886&	-11.432\\
532.15&	6.649&	21.770&	1.879&	-11.366\\
534.15&	6.399&	23.220&	1.872&	-11.298\\
536.15&	6.124&	24.770&	1.865&	-11.229\\
538.15&	5.825&	26.450&	1.858&	-11.160\\
540.15&	5.499&	28.140&	1.851&	-11.094\\
542.15&	5.151&	29.880&	1.845&	-11.031\\
544.15&	4.780&	31.620&	1.838&	-10.970\\
546.15&	4.386&	33.490&	1.831&	-10.909\\
548.15&	3.968&	35.420&	1.824&	-10.849\\
550.15&	3.526&	37.390&	1.818&	-10.792\\
552.15&	3.062&	39.420&	1.811&	-10.735\\
554.15&	2.571&	41.390&	1.805&	-10.683\\
556.15&	2.060&	43.120&	1.798&	-10.638\\
\multicolumn{5}{c}{ln($dm/dt\cdot T$) = 5.58 - 9012.56/$T$, r$^{2}$ = 0.9983, $\sigma$$_{m}$ = 89.13, $\sigma$$_{y}$ = 0.17}\\
\multicolumn{5}{c}{$\Delta^g_l\textit{H}^o_m$(538.15K) = (74.9 ± 0.7)\textsuperscript{a}  kJ$\cdot$ mol$^{-1}$}\\
\midrule
\multicolumn{5}{c}{Series 3}\\
\midrule
520.15&	7.233&	15.940&	1.923&	-11.700\\
522.15&	7.083&	16.640&	1.915&	-11.654\\
524.15&	6.920&	17.550&	1.908&	-11.596\\
526.15&	6.741&	18.630&	1.901&	-11.533\\
528.15&	6.545&	19.850&	1.893&	-11.466\\
530.15&	6.326&	21.150&	1.886&	-11.398\\
532.15&	6.086&	22.540&	1.879&	-11.331\\
534.15&	5.823&	24.050&	1.872&	-11.262\\
536.15&	5.535&	25.650&	1.865&	-11.194\\
538.15&	5.223&	27.330&	1.858&	-11.127\\
540.15&	4.885&	29.080&	1.851&	-11.061\\
542.15&	4.524&	30.890&	1.845&	-10.997\\
544.15&	4.138&	32.840&	1.838&	-10.932\\
546.15&	3.727&	34.820&	1.831&	-10.870\\
548.15&	3.291&	36.860&	1.824&	-10.810\\
550.15&	2.831&	38.860&	1.818&	-10.753\\
552.15&	2.349&	40.720&	1.811&	-10.703\\
554.15&	1.844&	42.220&	1.805&	-10.663\\
556.15&	1.327&	43.230&	1.798&	-10.636\\
\multicolumn{5}{c}{ln($dm/dt\cdot T$) = 5.71 - 9064.07/$T$, r$^{2}$ = 0.9977, $\sigma$$_{m}$ = 105.48, $\sigma$$_{y}$ = 0.20}\\
\multicolumn{5}{c}{$\Delta^g_l\textit{H}^o_m$(538.15K) = (75.4 ± 0.9)\textsuperscript{a}  kJ$\cdot$ mol$^{-1}$}\\
\midrule
\multicolumn{5}{c}{Series 4}\\
\midrule
520.15&	7.552&	16.210&	1.923&	-11.684\\
522.15&	7.402&	16.870&	1.915&	-11.640\\
524.15&	7.238&	17.760&	1.908&	-11.585\\
526.15&	7.059&	18.860&	1.901&	-11.521\\
528.15&	6.861&	20.080&	1.893&	-11.454\\
530.15&	6.642&	21.410&	1.886&	-11.386\\
532.15&	6.400&	22.850&	1.879&	-11.317\\
534.15&	6.135&	24.320&	1.872&	-11.251\\
536.15&	5.845&	25.940&	1.865&	-11.183\\
538.15&	5.530&	27.680&	1.858&	-11.114\\
540.15&	5.189&	29.480&	1.851&	-11.048\\
542.15&	4.824&	31.350&	1.845&	-10.983\\
544.15&	4.432&	33.280&	1.838&	-10.919\\
546.15&	4.017&	35.230&	1.831&	-10.858\\
548.15&	3.575&	37.240&	1.824&	-10.799\\
550.15&	3.111&	39.340&	1.818&	-10.741\\
552.15&	2.620&	41.390&	1.811&	-10.686\\
554.15&	2.105&	43.280&	1.805&	-10.638\\
556.15&	1.571&	44.780&	1.798&	-10.600\\
\multicolumn{5}{c}{ln($dm/dt\cdot T$) = 5.87 - 9140.82/$T$, r$^{2}$ = 0.9985, $\sigma$$_{m}$ = 85.29, $\sigma$$_{y}$ = 0.16}\\
\multicolumn{5}{c}{$\Delta^g_l\textit{H}^o_m$(538.15K) = (76.0 ± 0.7)\textsuperscript{a}  kJ$\cdot$ mol$^{-1}$}\\
\multicolumn{5}{c}{Weighted average value <$\Delta^g_l\textit{H}^o_m$(538.15K) = (76.0 ± 0.7)>\textsuperscript{b}  kJ$\cdot$ mol$^{-1}$}\\
\multicolumn{5}{c}{<$\Delta^g_l\textit{H}^o_m$(298.15K) = (97.1 ± 1.4)>\textsuperscript{c}  kJ$\cdot$ mol$^{-1}$}\\
\bottomrule
\end{longtable}

\noindent{\footnotesize{\textsuperscript{a} The uncertainty for each enthalpy of vaporization value was calculated with standard deviation of the slope, which is a standard uncertainty.}}
\noindent{\footnotesize{\textsuperscript{b} The weighted average value $\mu$ and its standard deviation $\sigma$, were calculated as $\mu$ = $\sum(x_i/\sigma^2_i)/ \sum(1/\sigma^2_i)$ and $\sigma^2= $N$\1/\sum(1/\sigma^2_i)]$, where x$_i$ is each of the N vaporization enthalpy data and its respective standard deviation $\sigma_i$. 
The experiments of vaporization were realized under average atmospheric pressure (78.8 kPa), u($P$)= 1 kPa. The uncertainty corresponds to combined uncertainty.}}
\noindent{\footnotesize{\textsuperscript{c} The standard molar enthalpy of vaporization was obtained by equations 11, 12 and 13.}}
\end{center}

\begin{figure}[H]
\includegraphics[scale=1.0]{Fig S-6.png}
\end{figure}
\begin{center}
    Figure S6: Linear regression of TMAc data as function of 1/\textit{T} to determinate the enthalpy of vaporization, $\Delta^g_l\textit{H}_m$(\textit{T}$_m$). 
\end{center}


\begin{center}
    \begin{longtable}[H]{ccccc}
        \multicolumn{5}{l}{Table S9: Thermogravimetric data of TMAc to determine sublimation enthalpy}\\
        \hline
        \multicolumn{1}{c}{\textit{T}} & \multicolumn{1}{c}{\textit{m}} &\multicolumn{1}{c}{\textit{dm/dt}$\cdot$ 10$^9$} & \multicolumn{1}{c}{1/\textit{T}$\cdot$ 10$^3$} & \multicolumn{1}{c}{ln ($dm/dt$$\cdot$T)}\\ 
        \hline 
        \multicolumn{1}{c}{{K}} & \multicolumn{1}{c}{{mg}} &\multicolumn{1}{c}{{kg$\cdot$ s$^{-1}$}} &\multicolumn{1}{c}{{K$^{-1}$}} & \multicolumn{1}{c}{}\\ 
        \endfirsthead
        \multicolumn{5}{c}%
        {{\bfseries Table S9 -- continued from previous page}} \\
        \hline 
        \multicolumn{1}{c}{\textit{T}} & \multicolumn{1}{c}{\textit{m}} &\multicolumn{1}{c}{\textit{dm/dt}$\cdot$ 10$^9$} & \multicolumn{1}{c}{1/\textit{T}$\cdot$ 10$^3$} &\multicolumn{1}{c}{ln ($dm/dt$$\cdot$T)}\\ 
        \hline 
        \multicolumn{1}{c}{{K}} & \multicolumn{1}{c}{{mg}} &\multicolumn{1}{c}{{kg$\cdot$ s$^{-1}$}} & \multicolumn{1}{c}{{K$^{-1}$}} & \multicolumn{1}{c}{}\\
        \hline 
        \endhead

        \hline 
        \multicolumn{5}{r}{{Continued on next page}} \\
        \endfoot

        \hline
\endlastfoot
\hline
\multicolumn{5}{c}{Series 1}\\
\midrule

485.15&	10.16&	0.574&	2.061&	-15.094\\
486.15&	10.15&	0.622&	2.057&	-15.012\\
487.15&	10.15&	0.658&	2.053&	-14.953\\
488.15&	10.14&	0.697&	2.049&	-14.894\\
489.15&	10.14&	0.741&	2.044&	-14.830\\
490.15&	10.14&	0.776&	2.040&	-14.782\\
491.15&	10.13&	0.809&	2.036&	-14.738\\
492.15&	10.13&	0.879&	2.032&	-14.653\\
493.15&	10.12&	0.935&	2.028&	-14.590\\
494.15&	10.11&	0.983&	2.024&	-14.538\\
495.15&	10.11&	1.061&	2.020&	-14.459\\
496.15&	10.10&	1.134&	2.016&	-14.391\\
497.15&	10.09&	1.248&	2.011&	-14.293\\
498.15&	10.09&	1.358&	2.007&	-14.206\\
499.15&	10.08&	1.481&	2.003&	-14.118\\
\multicolumn{5}{c}{ln($dm/dt\cdot T$) = 18.17 - 16146.52$T$, r$^{2}$ = 0.9932, $\sigma$$_{m}$ = 370.11, $\sigma$$_{y}$ = 0.75}\\
\multicolumn{5}{c}{$\Delta^g_l\textit{H}^o_m$(492.15K) = (141.3 ± 4.1)\textsuperscript{a}  kJ$\cdot$ mol$^{-1}$}\\
\midrule
\multicolumn{5}{c}{Series 2}\\
\midrule
485.15&	9.476&	0.898&	2.061&	-14.646\\
486.15&	9.471&	0.931&	2.057&	-14.608\\
487.15&	9.465&	1.011&	2.053&	-14.524\\
488.15&	9.458&	1.091&	2.049&	-14.446\\
489.15&	9.452&	1.148&	2.044&	-14.393\\
490.15&	9.445&	1.211&	2.040&	-14.337\\
491.15&	9.437&	1.307&	2.036&	-14.259\\
492.15&	9.429&	1.407&	2.032&	-14.183\\
493.15&	9.420&	1.487&	2.028&	-14.126\\
494.15&	9.411&	1.570&	2.024&	-14.069\\
495.15&	9.401&	1.700&	2.020&	-13.988\\
496.15&	9.390&	1.841&	2.016&	-13.906\\
497.15&	9.379&	1.973&	2.011&	-13.835\\
498.15&	9.367&	2.134&	2.007&	-13.754\\
499.15&	9.353&	2.340&	2.003&	-13.660\\
\multicolumn{5}{c}{ln($dm/dt\cdot T$) = 20.00 - 16820.02/$T$, r$^{2}$ = 0.9972, $\sigma$$_{m}$ = 245.17, $\sigma$$_{y}$ = 0.50}\\
\multicolumn{5}{c}{$\Delta^g_l\textit{H}^o_m$(492.15K) = (139.8 ± 2.0)\textsuperscript{a}  kJ$\cdot$ mol$^{-1}$}\\
\midrule
\multicolumn{5}{c}{Series 3}\\
\midrule
485.15&	9.532&	0.472&	2.061&	-15.290\\
486.15&	9.529&	0.505&	2.057&	-15.220\\
487.15&	9.526&	0.524&	2.053&	-15.181\\
488.15&	9.523&	0.555&	2.049&	-15.121\\
489.15&	9.520&	0.589&	2.044&	-15.060\\
490.15&	9.516&	0.638&	2.040&	-14.978\\
491.15&	9.512&	0.669&	2.036&	-14.928\\
492.15&	9.508&	0.699&	2.032&	-14.883\\
493.15&	9.504&	0.771&	2.028&	-14.783\\
494.15&	9.499&	0.806&	2.024&	-14.736\\
495.15&	9.494&	0.878&	2.020&	-14.649\\
496.15&	9.488&	0.950&	2.016&	-14.568\\
497.15&	9.482&	1.024&	2.011&	-14.491\\
498.15&	9.476&	1.138&	2.007&	-14.383\\
499.15&	9.469&	1.277&	2.003&	-14.266\\
\multicolumn{5}{c}{ln($dm/dt\cdot T$) = 18.17 - 16146.62/$T$, r$^{2}$ = 0.9932, $\sigma$$_{m}$ = 370.11, $\sigma$$_{y}$ = 0.75}\\
\multicolumn{5}{c}{$\Delta^g_l\textit{H}^o_m$(492.15K) = (134.2 ± 3.1)\textsuperscript{a}  kJ$\cdot$ mol$^{-1}$}\\
\multicolumn{5}{c}{Weighted average value <$\Delta^g_l\textit{H}^o_m$(492.15K) = (138.6 ± 2.7)>\textsuperscript{b}  kJ$\cdot$ mol$^{-1}$}\\
\multicolumn{5}{c}{<$\Delta^g_l\textit{H}^o_m$(298.15K) = (144.8 ± 5.4)>\textsuperscript{c}  kJ$\cdot$ mol$^{-1}$}\\
\bottomrule
\end{longtable}

\noindent{\footnotesize{\textsuperscript{a} The uncertainty for each enthalpy of sublimation value was calculated with standard deviation of the slope, which is a standard uncertainty.}}
\noindent{\footnotesize{\textsuperscript{b} The weighted average value $\mu$ and its standard deviation $\sigma$, were calculated as $\mu$ = $\sum(x_i/\sigma^2_i)/ \sum(1/\sigma^2_i)$ and $\sigma^2= $N$\1/\sum(1/\sigma^2_i)]$, where x$_i$ is each of the N sublimation enthalpy data and its respective standard deviation $\sigma_i$. 
The experiments of sublimation were realized under average atmospheric pressure (78.8 kPa), u($P$)= 1 kPa. The uncertainty corresponds to combined uncertainty.}}
\noindent{\footnotesize{\textsuperscript{c} The standard molar enthalpy of sublimation was obtained by equation 15.}}
\end{center}

\begin{figure}[H]
\includegraphics[scale=1.0]{Fig S-7.png}
\end{figure}
\begin{center}
    Figure S7: Linear regression of TMAc data as function of 1/\textit{T} to determinate the enthalpy of sublimation, $\Delta^g_{cr}\textit{H}_m$(\textit{T}$_m$).
\end{center}

Table S10 shows an example of how to perform the prediction manually with this method, the correction factors added to this method were the functional group to which the compounds belong, radical 1-4 where it is specified where the substituents are positioned within a molecule (excluding the base compound), i.e., in the case of benzoic acid as there is no difference where the COOH group is positioned that parameter does not consider, If a compound has several corrections due to aromaticity (for example, two meta corrections), correction 1 meta, correction 2 meta, correction 3 and correction 4 will be used, the latter indicating that the compound in question only has 2 corrections for aromaticity instead of 4, which is the maximum that the model can predict, in the case of a compound that does not have corrections for aromaticity, the values of corrections 1-4 will be used (this indicates that the molecule does not have corrections ortho, meta or para within its structure), in addition a starting value \textit{H}$_{f0}$ must be used, which represents the intersection (\textit{a}$_0$) obtained by the regression.


\begin{table}[H] 
\multicolumn{3}{l}{Table S10: Calculation of formation enthalpy in kJ mol$^{-1}$.}\\
\newcolumntype{C}{>{\centering\arraybackslash}X}
\begin{tabularx}{\textwidth}{CCC}
\hline
\multicolumn{3}{c}{Trimellitic acid}\\ 
\midrule
\multicolumn{3}{l}{(3*CO-(O)(C$_B$))+(3*O-(H)(CO))+(3*C$_B$-(CO)(C$_B$)$_2$)+(3*C$_B$-(H)(C$_B$)$_2$)+(2*radical 1)+}\\
\multicolumn{3}{l}{(4*radical 2)+(Correction 1 ortho)+(Correction 2 para)+(Correction 3)+(Correction 4)+ }\\
\multicolumn{3}{l}{\textit{H}$_{f0}$}\\
$\Delta_f$\textit{H}$^{\circ}_m$(g, 298.15K)& 	-1034.8&	\textit{H}$_{f0}$=-243.23 kJ mol$^{-1}$\\
$\Delta_f$\textit{H}$^{\circ}_m$(cr, 298.15K)& 	-1177.5&	\textit{H}$_{f0}$=-194.18 kJ mol$^{-1}$\\
\midrule
\multicolumn{3}{c}{Trimesic acid}\\ 
\midrule
\multicolumn{3}{l}{(3*CO-(O)(C$_B$))+(3*O-(H)(CO))+(3*C$_B$-(CO)(C$_B$)$_2$)+(3*C$_B$-(H)(C$_B$)$_2$)+(3*radical 1)+}\\
\multicolumn{3}{l}{(5*radical 2)+(Correction 1 meta)+(Correction 2 meta)+(Correction 3)+(Correction 4)+ }\\
\multicolumn{3}{l}{\textit{H}$_{f0}$}\\
$\Delta_f$\textit{H}$^{\circ}_m$(g, 298.15K)& 	-1045.0&	\textit{H}$_{f0}$=-243.23 kJ mol$^{-1}$\\
$\Delta_f$\textit{H}$^{\circ}_m$(cr, 298.15K)& 	-1189.9&	\textit{H}$_{f0}$=-194.18 kJ mol$^{-1}$\\
\midrule
\multicolumn{3}{c}{4-methoxybenzoic acid}\\
\midrule
\multicolumn{3}{l}{(4*C$_B$-(H)(C$_B$)$_2$)+(C$_B$-(CO)(C$_B$)$_2$)+(C$_B$-(O)(C$_B$)$_2$)+(CO-(O)(C$_B$))+(O-(H)(CO))+}\\
\multicolumn{3}{l}{(O-(C)(C$_B$))+(C-(H)$_3$(O))+(4*radical 1)+(Correction 1)+(Correction 2)+(Correction 3)}\\
\multicolumn{3}{l}{+(Correction 4)+ \textit{H}$_{f0}$}\\
$\Delta_f$\textit{H}$^{\circ}_m$(g, 298.15K)& 	-449.0&	\textit{H}$_{f0}$=-243.23 kJ mol$^{-1}$\\
$\Delta_f$\textit{H}$^{\circ}_m$(cr, 298.15K)& 	-562.3&	\textit{H}$_{f0}$=-194.18 kJ mol$^{-1}$\\
\midrule
\multicolumn{3}{c}{Decanoic acid}\\
\midrule
\multicolumn{3}{l}{(C-(H)$_3$(C))+(7*C-(H)$_2$(C)$_2$)+(C-(H)$_2$(CO)(C))+(CO-(C)(CO))+(O-(H)(CO))+}\\
\multicolumn{3}{l}{(Correction 1)+(Correction 2)+(Correction 3)+(Correction 4)+ \textit{H}$_{f0}$}\\
$\Delta_f$\textit{H}$^{\circ}_m$(g, 298.15K)& 	-603.9&	\textit{H}$_{f0}$=-243.23 kJ mol$^{-1}$\\
$\Delta_f$\textit{H}$^{\circ}_m$(cr, 298.15K)& 	-719.4&	\textit{H}$_{f0}$=-194.18 kJ mol$^{-1}$\\
\bottomrule
\end{tabularx}
\end{table}

\begin{center}
    \begin{longtable}[H]{c|p{7cm}|p{5cm}}
        \multicolumn{3}{l}{Table S11: Group reparametrization}\\
        \hline
        \multicolumn{1}{c}{\textit{Predictor}} & \multicolumn{1}{c}{\textit{Description}} &\multicolumn{1}{c}{\textit{Possible values}}\\ 
        \endfirsthead
        \multicolumn{3}{c}%
        {{\bfseries Table S11 -- continued from previous page}} \\
        \hline 
        \endhead

        \hline 
        \multicolumn{3}{r}{{Continued on next page}} \\
        \endfoot

        \hline
\endlastfoot
\hline
\midrule


CO-(O)(CO)	&  A carbonyl group attached to an oxygen and another carbonyl group. &	Type: Discrete
0 (absence), 1 to infinity (presence).\\
CO-(CD)(O) & A carbonyl group attached to a carbon double bond and an oxygen. & Type: Discrete
0 (absence), 1 to infinity (presence).\\
CO-(C)(O)&A carbonyl group attached to a carbon and an oxygen.&Type: Discrete
0 (absence), 1 to infinity (presence).\\
CO-(H)(O)&A carbonyl group attached to a hydrogen and an oxygen.&Type: Discrete
0 (absence), 1 to infinity (presence).\\
CO-(O)(CB)&A carbonyl group attached to an oxygen and an aromatic carbon.&Type: Discrete
0 (absence), 1 to infinity (presence).\\
O-(H)(CO)&An oxygen attached to a hydrogen and a carbonyl group.&Type: Discrete 0 (absence),
1 to infinity (presence).\\
O-(C)(CB)&An oxygen attached to a carbon and an aromatic carbon.&Type: Discrete
0 (absence), 1 to infinity (presence).\\
CD-(H)(CO)&A carbon double bond attached to a hydrogen and a carbonyl group.&Type: Discrete
0 (absence), 1 to infinity (presence).\\
CB-(CO)(CB)2&An aromatic carbon attached to a carbonyl group and two aromatic carbons.&Type: Discrete
0 (absence), 1 to infinity (presence).\\
CB-(O)(CB)2&An aromatic carbon attached to an oxygen and two aromatic carbons.&Type: Discrete
0 (absence), 1 to infinity (presence).\\
C-(CO)(C)3&A carbon attached to a carbonyl and three carbons.&Type: Discrete
0 (absence), 1 to infinity (presence).\\
C-(H)2(CO)(C)&A carbon attached to two hydrogens, a carbonyl, and another carbon.&Type: Discrete
0 (absence), 1 to infinity (presence).\\
C-(H)3(O)&A carbon atom attached to three hydrogens and an oxygen.&Type: Discrete
0 (absence), 1 to infinity (presence).\\
C-(H)3(C)&A carbon atom attached to three hydrogens and another carbon.&Type: Discrete
0 (absence), 1 to infinity (presence).\\
C-(H)3(CB)&A carbon atom attached to three hydrogens and an aromatic carbon.&Type: Discrete
0 (absence), 1 to infinity (presence).\\
C-(H)2(C)2&A carbon atom attached to two hydrogens and two carbons.&Type: Discrete
0 (absence), 1 to infinity (presence).\\
CD-(H)2&A carbon double bond attached to two oxygens.&Type: Discrete
0 (absence), 1 to infinity (presence).\\
CB-(H)(CB)2&An aromatic carbon attached to a hydrogen and two aromatic carbons.&Type: Discrete
0 (absence), 1 to infinity (presence).\\
CB-(C)(CB)2&An aromatic carbon attached to a carbon and two aromatic carbons.&Type: Discrete
0 (absence), 1 to infinity (presence).\\
C-(H)2(C)(CB)&A carbon atom attached to two hydrogens, a carbon, and an aromatic carbon.&Type: Discrete
0 (absence), 1 to infinity (presence).\\
CH3(qua)&A methyl group attached to a quaternary carbon.&Type: Discrete
0 (absence), 1 to infinity (presence).\\
O-(H)(CB)&An oxygen attached to a hydrogen and an aromatic carbon.&Type: Discrete
0 (absence), 1 to infinity (presence).\\
C-(H)(CO)(C)2&A carbon atom attached to a hydrogen, a carbonyl group, and two other carbon atoms.&Type: Discrete
0 (absence), 1 to infinity (presence).\\
C-(H)(C)3&A carbon atom attached to a hydrogen and three other carbon atoms.&Type: Discrete
0 (absence), 1 to infinity (presence).\\
CH3(tert)&A methyl group attached to a tertiary carbon.&Type: Discrete
0 (absence), 1 to infinity (presence).\\
O-(H)(C)&An oxygen attached to a hydrogen and a carbon.&Type: Discrete
0 (absence), 1 to infinity (presence).\\
C-(H)2(CO)2&A carbon atom attached to two hydrogens and two carbonyl groups.&Type: Discrete
0 (absence), 1 to infinity (presence).\\
C-(H)(O)(CO)(C)&A carbon atom attached to a hydrogen, an oxygen, a carbonyl, and another carbon.&Type: Discrete
0 (absence), 1 to infinity (presence).\\
Radical 1&The position of the first radical within the molecule.&Type: Discrete
0 (absence), 1 to infinity (presence).\\
Radical 2&The position of the second radical within the molecule.&Type: Discrete
0 (absence), 1 to infinity (presence).\\
Radical 3&The position of the third radical within the molecule.&Type: Discrete
0 (absence), 1 to infinity (presence).\\
Radical 4&The position of the fourth radical within the molecule.&Type: Discrete
0 (absence), 1 to infinity (presence).\\
Correction 1&Correction used in case there are no corrections for aromaticity in the molecule.&Type: dichotomous 0 (absence), 1 (presence).\\
Correction 1 meta&Correction used for having radicals in the meta position.&Type: dichotomous
0 (absence), 1 (presence).\\
Correction 1 ortho&Correction used for having radicals in the ortho position.&Type: dichotomous
0 (absence), 1 (presence).\\
Correction 1 para&Correction used for having radicals in the para position.&Type: dichotomous
0 (absence), 1 (presence).\\
Correction 2&Correction used in case there are no corrections for aromaticity in the molecule.&Type: dichotomous 0 (absence), 1 (presence).\\
Correction 2 meta&Correction used for having radicals in the meta position and one of the ortho, meta, or para corrections at 1.& Type: dichotomous
0 (absence), 1 (presence).\\
Correction 2 ortho&Correction used for having radicals in the ortho position and one of the ortho, meta, or para corrections at 1.&0 (absence), 1 (presence).\\
Correction 2 para&Correction used for having radicals in the para position and one of the ortho, meta, or para corrections at 1.&Type: dichotomous
0 (absence), 1 (presence).\\
Correction 3&Correction used in case there are no corrections for aromaticity in the molecule.&Type: dichotomous 0 (absence), 1 (presence).\\
Correction 3 meta&Correction used for having radicals in the meta position and one of the ortho, meta, or para corrections at 1 and 2.&Type: dichotomous
0 (absence), 1 (presence).\\
Correction 3 ortho&Correction used for having radicals in the ortho position and one of the ortho, meta, or para corrections at 1 and 2.&Type: dichotomous
0 (absence), 1 (presence).\\
Correction 3 para&Correction used for having radicals in the para position and one of the ortho, meta, or para corrections at 1 and 2.&Type: dichotomous
0 (absence), 1 (presence).\\
Correction 4&Correction used in case there are no corrections for aromaticity in the molecule.&Type: dichotomous 0 (absence), 1 (presence).\\
Correction 4 meta&Correction used for having radicals in the meta position and one of the ortho, meta, or para corrections at 1, 2, and 3.&Type: dichotomous
0 (absence), 1 (presence).\\
Correction 4 ortho&Correction used for having radicals in the ortho position and one of the ortho, meta, or para corrections at 1, 2, and 3.&Type: dichotomous
0 (absence), 1 (presence).\\
\bottomrule
\end{longtable}
\end{center}

\end{suppinfo}

\end{document}
