# Supplementary material for: Experimental Determination of the Standard Enthalpy of Formation of Trimellitic Acid and Its Prediction by Supervised Learning
Source: J Phys Chem A. 2024 Mar 6;128(11):2200–9. doi: 10.1021/acs.jpca.3c05235 (PMC10961834; doi:10.1021/acs.jpca.3c05235)
Supplement: Supplementary file 1 — jp3c05235_si_001.zip [file jp3c05235_si_001.zip › achemso-demo.tex]

%%%%%%%%%%%%%%%%%%%%%%%%%%%%%%%%%%%%%%%%%%%%%%%%%%%%%%%%%%%%%%%%%%%%%
%% This is a (brief) model paper using the achemso class
%% The document class accepts keyval options, which should include
%% the target journal and optionally the manuscript type.
%%%%%%%%%%%%%%%%%%%%%%%%%%%%%%%%%%%%%%%%%%%%%%%%%%%%%%%%%%%%%%%%%%%%%
\documentclass[journal=jacsat,manuscript=article]{achemso}

%%%%%%%%%%%%%%%%%%%%%%%%%%%%%%%%%%%%%%%%%%%%%%%%%%%%%%%%%%%%%%%%%%%%%
%% Place any additional packages needed here.  Only include packages
%% which are essential, to avoid problems later.
%%%%%%%%%%%%%%%%%%%%%%%%%%%%%%%%%%%%%%%%%%%%%%%%%%%%%%%%%%%%%%%%%%%%%
\usepackage{chemformula} % Formula subscripts using \ch{}
\usepackage[T1]{fontenc} % Use modern font encodings
\usepackage{tabularx}
\usepackage{booktabs}
\usepackage{multirow}
\usepackage{longtable}
%%%%%%%%%%%%%%%%%%%%%%%%%%%%%%%%%%%%%%%%%%%%%%%%%%%%%%%%%%%%%%%%%%%%%
%% If issues arise when submitting your manuscript, you may want to
%% un-comment the next line.  This provides information on the
%% version of every file you have used.
%%%%%%%%%%%%%%%%%%%%%%%%%%%%%%%%%%%%%%%%%%%%%%%%%%%%%%%%%%%%%%%%%%%%%
%%\listfiles

%%%%%%%%%%%%%%%%%%%%%%%%%%%%%%%%%%%%%%%%%%%%%%%%%%%%%%%%%%%%%%%%%%%%%
%% Place any additional macros here.  Please use \newcommand* where
%% possible, and avoid layout-changing macros (which are not used
%% when typesetting).
%%%%%%%%%%%%%%%%%%%%%%%%%%%%%%%%%%%%%%%%%%%%%%%%%%%%%%%%%%%%%%%%%%%%%
\newcommand*\mycommand[1]{\texttt{\emph{#1}}}

%%%%%%%%%%%%%%%%%%%%%%%%%%%%%%%%%%%%%%%%%%%%%%%%%%%%%%%%%%%%%%%%%%%%%
%% Meta-data block
%% ---------------
%% Each author should be given as a separate \author command.
%%
%% Corresponding authors should have an e-mail given after the author
%% name as an \email command. Phone and fax numbers can be given
%% using \phone and \fax, respectively; this information is optional.
%%
%% The affiliation of authors is given after the authors; each
%% \affiliation command applies to all preceding authors not already
%% assigned an affiliation.
%%
%% The affiliation takes an option argument for the short name.  This
%% will typically be something like "University of Somewhere".
%%
%% The \altaffiliation macro should be used for new address, etc.
%% On the other hand, \alsoaffiliation is used on a per author basis
%% when authors are associated with multiple institutions.
%%%%%%%%%%%%%%%%%%%%%%%%%%%%%%%%%%%%%%%%%%%%%%%%%%%%%%%%%%%%%%%%%%%%%
\author{Fausto Díaz-Sánchez}
\affiliation {Facultad de Ingeniería Química de la Benemérita Universidad Autónoma de Puebla, 18 Sur y Av. San Claudio, C.P. 72570, Puebla Pue, Mexico}
\author{Miguel A. García-Castro}
\affiliation {Facultad de Ingeniería Química de la Benemérita Universidad Autónoma de Puebla, 18 Sur y Av. San Claudio, C.P. 72570, Puebla Pue, Mexico}
\email{miguel.garciacastro@correo.buap.mx}
\author{María Patricia Amador-Ramírez}
\affiliation {Facultad de Ciencias Químicas de la Benemérita Universidad Autónoma de Puebla, 14 Sur y Av. San Claudio, C.P. 72570, Puebla Pue, Mexico}
\author{Jesús A. Arzola-Flores}
\affiliation {Facultad de Ingeniería Química de la Benemérita Universidad Autónoma de Puebla, 18 Sur y Av. San Claudio, C.P. 72570, Puebla Pue, Mexico}
\author{Ximena Limón Aguilar}
\affiliation{Facultad de Ingeniería Química de la Benemérita Universidad Autónoma de Puebla, 18 Sur y Av. San Claudio, C.P. 72570, Puebla Pue, Mexico}
%%%%%%%%%%%%%%%%%%%%%%%%%%%%%%%%%%%%%%%%%%%%%%%%%%%%%%%%%%%%%%%%%%%%%
%% The document title should be given as usual. Some journals require
%% a running title from the author: this should be supplied as an
%% optional argument to \title.
%%%%%%%%%%%%%%%%%%%%%%%%%%%%%%%%%%%%%%%%%%%%%%%%%%%%%%%%%%%%%%%%%%%%%
\title[An \textsf{achemso} demo]
  {Experimental Determination of the Standard Enthalpy of Formation of Trimellitic Acid and its Prediction by Supervised Learning}

%%%%%%%%%%%%%%%%%%%%%%%%%%%%%%%%%%%%%%%%%%%%%%%%%%%%%%%%%%%%%%%%%%%%%
%% Some journals require a list of abbreviations or keywords to be
%% supplied. These should be set up here, and will be printed after
%% the title and author information, if needed.
%%%%%%%%%%%%%%%%%%%%%%%%%%%%%%%%%%%%%%%%%%%%%%%%%%%%%%%%%%%%%%%%%%%%%
\keywords{enthalpy of formation; trimellitic acid; hemimellitic acid; trimesic acid; machine learning.}
%%%%%%%%%%%%%%%%%%%%%%%%%%%%%%%%%%%%%%%%%%%%%%%%%%%%%%%%%%%%%%%%%%%%%
%% The manuscript does not need to include \maketitle, which is
%% executed automatically.
%%%%%%%%%%%%%%%%%%%%%%%%%%%%%%%%%%%%%%%%%%%%%%%%%%%%%%%%%%%%%%%%%%%%%
\begin{document}

%%%%%%%%%%%%%%%%%%%%%%%%%%%%%%%%%%%%%%%%%%%%%%%%%%%%%%%%%%%%%%%%%%%%%
%% The "tocentry" environment can be used to create an entry for the
%% graphical table of contents. It is given here as some journals
%% require that it is printed as part of the abstract page. It will
%% be automatically moved as appropriate.
%%%%%%%%%%%%%%%%%%%%%%%%%%%%%%%%%%%%%%%%%%%%%%%%%%%%%%%%%%%%%%%%%%%%%
\begin{tocentry}
{\bf Experimental Determination of the Standard Enthalpy of Formation of Trimellitic Acid and its Prediction by Supervised Learning}

Fausto Díaz-Sánchez, Miguel A. García-Castro$^*$, María Patricia Amador-Ramírez, Jesús A. Arzola-Flores and Ximena Limón Aguilar

\begin{figure}[H]
    \centering
    \includegraphics{TOC graphic.png}
    \label{For Table of Contents Use Only}
\end{figure}


\end{tocentry}

%%%%%%%%%%%%%%%%%%%%%%%%%%%%%%%%%%%%%%%%%%%%%%%%%%%%%%%%%%%%%%%%%%%%%
%% The abstract environment will automatically gobble the contents
%% if an abstract is not used by the target journal.
%%%%%%%%%%%%%%%%%%%%%%%%%%%%%%%%%%%%%%%%%%%%%%%%%%%%%%%%%%%%%%%%%%%%%
\begin{abstract}
  The standard molar enthalpy of formation for trimellitic acid (TMAc) in crystalline phase at 298.15 K, $\Delta_f\textit{H}^{\circ}_{m}(cr)$, was calculated experimentally from the enthalpy of combustion through combustion calorimetry experiments.  Likewise, the standard molar enthalpy of sublimation was determined from the standard molar enthalpy of fusion and from the standard molar enthalpy of vaporization from differential scanning calorimetry and thermogravimetry respectively. Subsequently, the standard molar enthalpies of formation in the gas-phase at 298.15 K, $\Delta_f\textit{H}^{\circ}_{m}(g)$ , were calculated. Albeit the enthalpies of formation for TMAc, hemimellitic and trimesic acids were predicted using multiple linear regression with a nonreplacement evaluation technique. Multiple Linear Regression were applied to the data set  that allowed estimating these thermochemical properties with an R$^2$ greater than 0.99. This model was used to compare the predicted and experimental results for benzene carboxylic acids.
\end{abstract}
%%%%%%%%%%%%%%%%%%%%%%%%%%%%%%%%%%%%%%%%%%%%%%%%%%%%%%%%%%%%%%%%%%%%%
%% Start the main part of the manuscript here.
%%%%%%%%%%%%%%%%%%%%%%%%%%%%%%%%%%%%%%%%%%%%%%%%%%%%%%%%%%%%%%%%%%%%%
\section{Introduction}
(TMAc) is a compound used as ligand on coordination polymers  \cite{1}, as precursors of polyester resins \cite{2} and polyamide-imides \cite{3,4,5}, furthermore like cross-linking agents for paints, dyes, adhesives, and for other important chemicals production \cite{6,7}. In addition, the trimellitic acid particular chemical structure such as the carboxylic groups that allows the intermolecular hydrogen bonds formation renders this compound to other potential applications in organometallic and inorganic chemistry \cite{8}, of i.e., for semi-synthetic natural products \cite{9}, and in materials research field \cite{10}. A quick search for literature in Scifinder limited to the last five years, yields more than 1400 for TMAc, wich mainly corresponds to patents. 

On the other hand, chemical environment causes hydrogen bonds to have different strength and directionality. Consequently, TMAc derivatives along with different metals such as Cd \cite{11}, Zn \cite{12}, Al \cite{13} and La \cite{14} are frequently used as synthetic blocking in supramolecular architectures (metal-organic frameworks; MOFs) These MOFs may present magnetic \cite{15}, and luminescence properties \cite{14,15,16}, and their structure and topology can be controlled through the TMAs’ derivatives concentration, the solvents, and metals involved in their synthesis \cite{17,18}. TMAc toxicity have been subject of human health research \cite{19}, wherein it has been found that TMAc may cause respiratory disorders aswell as allergies. 

The organic compounds thermochemical  properties are usually determined experimentally by thermal and calorimetric techniques such as differential scanning calorimetry, thermogravimetry and combustion calorimetry. The interest so far in this research is mainly to obtain enthalpies of formation in the solid and gas phases \cite{1,2,3,4,5}, using computational (supervised learning) \cite{20, 21} and functional group contribution estimation methods for experimental and a theoretical comparison \cite{22,23,24}. 

The supervised learning technique chosen for this work was multiple linear regression \cite{25, 26} to determine the groups contribution for melting, boiling points \cite{27,28,29}, enthalpies of formation \cite{30}, and enthalpies of combustion prediction \cite{31,32}. However, the functional group contribution models, present certain limitations due to the lack of data updating, in other words, groups without values generated by the structures of recent syntheses, among others. Through supervised learning and from the multiple linear regression application \cite{33, 34, 35}, different parameters have been added to obtain a better acidic compounds prediction by considering the structural isomerism, as well as the previously proposed functional groups reparameterization. 

In the present work, the TMAc thermochemical properties were determined experimentally. Regarding to TMAc thermochemical properties, Yukhno G.F. and co-workers report its enthalpy of formation in the crystalline phase as -(1179.18 ± 0.79)\cite{36} kJ mol$^{-1}$. In addition, in this article, the redetermination of the standard enthalpy of formation in crystalline phase from combustion calorimetry, thus obtaining the TMAc standard enthalpy of formation in gas phase. Also its enthalpy of sublimation, which was obtained by thermogravimetry using the Langmuir Method is reported.
%%%%%%%%%%%%%%%%%%%%%%%%%%%%%%%%%%%%%%%%%%%%%%%%%%%%%%
\section{Methods}
\subsection{Experimental section}
\subsubsection{Materials and purification}

TMAc [CAS 528-44-9], from Aldrich with a mass-fraction purity of 0.99 was recrystallized three times using water, then it was high vacuum dried for two hours before being analyzed. Through this procedure, a significant increase in purity was achieved, and a final value greater than 0.99 was guaranteed. Before performing the experiments, the absence of moisture for each compound was confirmed, by Analysis Thermogravimetry (TGA) (Figure S1 in Support Information); no mass loss was detected around 373 K. To confirm the compound identity its X-ray diffractogram was obtained, Figure S2 in Support Information. The purity, temperature, and enthalpy of fusion, were determined by differential scanning calorimetry (DSC), using a Perkin-Elmer DSC 7 calorimeter and TGA (SDT) TA Instruments Q600 device (Figure S3 and Figure S4 in Support Information). Each of these devices were calibrated for energy and temperature using high-purity indium. In this process, the calibration constant and the thermal resistance, necessary to correct the peak areas and the fusion temperatures, were obtained \cite{37}. The TMAc samples were sealed in a hermetic gold cell, and subjected to heating rates of 3.0 °C min$^{-1}$ in constant flux of dry nitrogen atmosphere. It is convenient to note that the TMAc fusion could only be carried out in gold high pressure capsules because if aluminum hermetic capsules were used, there was a compound mass loss thus the capsules experimented deformation. No other thermal signal was observed during heating between 298.15 K and the compound melting temperature. The TMAc heat capacity data was determined by Perkin-Elmer DSC7 calorimeter. In this case, the temperature interval was from 295.15 K to 411.15 K at 10.0 K min$^{-1}$ scanning rate, and a high-purity nitrogen at 30.0 cm$^3$ min$^{-1}$ flow rate was applied to the sample. Before the TMAc heat-capacity measurements were made, the DSC 7 calorimeter was tested by determining the \textit{C$_p$} from a sapphire high-purity sample. For this reference substance, the measured heat capacity was of 78.58 J mol$^{-1}$ K$^{-1}$ at 300 K, 88.71 J mol$^{-1}$ K$^{-1}$ at 350 K, and 95.54 J mol$^{-1}$ K$^{-1}$ at 400 K. Comparedd to the literature values of 79.43 J mol$^{-1}$ K$^{-1}$ at 300 K, 88.87 J mol$^{-1}$ K$^{-1}$ at 350 K, and 96.10 J mol$^{-1}$·K$^{-1}$ at 400 K \cite{38},  an agreement of better than 99.39\% was found.
In Table 1, the suppliers, purities, and methods used for obtaining the purities of all substances involved in the experiments reported in this paper are shown.

\begin{table}[H]
\caption{Supplier, purity and purification method of compounds 
\label{tab1}}
\newcolumntype{C}{>{\centering\arraybackslash}X}
\begin{tabularx}{\textwidth}{CCCCCCC}
\hline
Compound	& CAS & Supplier& Initial mole fraction purity& Method  of purification& Final mole Fraction purity\textsuperscript{a}& Method for obtain purity or composition\\
\hline
TMAc& 528-44-9& Sigma-Aldrich& 0.99& recrystallized& 0.9938 ± 0.0016 & DSC\\
Paraffin oil& 8012-95-1&Sigma-Aldrich&& & &Elemental analysis\\
Indium& 7440-74-6&NIST&0.999999& & &\\Aluminum oxide&1344-28-1&NIST&0.9995& & &\\Benzoic acid&65-85-0&NIST&0.999996& & &\\Phenanthrene&85-01-8&Sigma-Aldrich&0.99&sublimation&0.9997 ± 0.0001&DSC\\Pyrene&129-00-0&Fluka&0.99&sublimation&0.9996 ± 0.0003&DSC\\Anthracene&120-12-7&Sigma-Aldrich&0.99&sublimation&0.9998 ± 0.0005&DSC\\
\hline
\end{tabularx}
\noindent{\footnotesize{\textsuperscript{a} Experimental value obtained in this work. The experiments were realized to average atmospheric pressure of 78.8 kPa, u(P)= ±1 kPa. The uncertainties correspond twice the overall standard deviation of the mean, and include the contributions from the calibration and $u$($T$)=0.1 K}}
\end{table}


\subsubsection{Combustion calorimetry}

Due to compound nature hygroscopy, the samples were subjected to a vacuum pressure before each combustion. After that, the absence of moisture was confirmed by TGA (Figure S1 in Supporting Information). Meanwhile the energies of combustion were obtained using an isoperibolic static bomb calorimeter. The procedure and apparatus used in this research, were those described in a previous work \cite{39}. The calorimeter energy equivalent, $\varepsilon$(calor), was determined considering (10135.1 ± 2.5) J K$^{-1}$ from seven combustion runs using NIST 39j benzoic acid. Under the conditions specified by the NIST certificate, this reference material possessed a mass energy of combustion $\Delta_c\textit{u}$= -(26434.0 ± 3.0) J g$^{-1}$ (where the uncertainty corresponds to the expanded uncertainty). The uncertainty associated to the equivalent in energy was calculated as twice the standard deviation of the mean. The seven calibration runs, were carried out high purity gaseous oxygen atmosphere (Air Liquide Corp., mass fraction of 0.99999) at a pressure 3.04 MPa pressure and 1.00 cm$^3$ of water added to the pump; these same conditions were used to oxidize the compounds under study. The empirical formula of our cotton-thread fuse was C$_{1.000}$H$_{1.742}$O$_{0.921}$, with a specific energy of combustion $\Delta_c\textit{u}^{\circ}$ = -(16945.2 ± 4.2) J g$^{-1}$, where the uncertainty is the standard deviation of the mean. Paraffin oil was used as auxiliary material to achieve the compounds complete oxidation. Its specific combustion energy is $\Delta_c\textit{u}^{\circ}$ = -(46238.5 ± 6.6) J g$^{-1}$, where the uncertainty is the standard deviation of the mean \cite{39}. Energy corrections were performed using the value of -59.7 kJ mol$^{-1}$ for aqueous nitric acid formation  \cite{40}. The samples apparent masses and materials participating at the combustion processes were measured by ME215S Sartorius balance (accuracy: ± 0.01 mg). Washburn corrections were done for each substance using the values given in Table 2, to reduce the resulting energy values to standard conditions at 298.15 K. Such corrections were done according to the procedure of Hubbard and colleagues\cite{41}. Albeit to calculate the energy change associated to the pressure  change, an estimated value of ($\delta\textit{u}$/$\delta\textit{p}$)$_\textit{T}$= -0.2 J g$^{-1}$ MPa$^{-1}$ at 298.15 K was used, which is a typical value for most solid organic compounds \cite{42}. In addition the elements atomic weights were those recommended by IUPAC in 2021 \cite{43}.
\subsubsection{Thermogravimetric analysis (TGA)}

The enthalpy of vaporization was measured using a simultaneous DSC and TGA (SDT) TA Instruments Q600 device. The system was calibrated for mass, temperature, and heat flow as described elsewhere \cite{44}. The vapor pressure as a function of temperature can be calculated from the Langmuir equation:
\begin{equation}
    \left(\frac{dm}{dt}\right)\left(\frac{1}{A}\right)=p\gamma\sqrt{\frac{M}{2\pi RT}}
\end{equation}

Where \textit{dm}/\textit{dt} is the sample mass loss rate at temperature \textit{T}; \textit{A} is the exposed area of vaporization and sublimation, which was here considered equivalent to the transversal section of the cylindrical alumina cup as it is calculated from its internal diameter (5.25mm); \textit{p} is the compound vapor pressure; \textit{M} is the molar mass; \textit{R} is the gas constant; and $\gamma$ is the vaporization constant. By combining the corrected Clausius-Clapeyron and Langmuir expression,  considering the compound diffusion effect in the gas phase, the equation 2 is obtained. Where the constant $B$ includes such an effect as proposed by Pieterse et al\cite{45}.

\begin{equation}
    ln\left[\frac{dm}{dt} {T}\right]=B-\frac{\Delta^\beta_\alpha\textit{H}_m}{R}\frac{1}{T} \label{eq2}
\end{equation}


Finally, the substance enthalpy of vaporization or sublimation can be determined using this equation (see eq 2) and the experimental mass loss rate data at different temperatures is obtained by the SDT device. This methodology requires a device able to operate with reasonable control in a wide range of temperatures, in addition a high sensitivity in recording mass changes is needed. The thermogravimetric system measuring reliability like the enthalpies of vaporization and sublimation were performed using three standards: pyrene, phenanthrene and anthracene. 
These standard materials were purchased from Sigma-Aldrich and Fluka, respectively, were purified prior its use by repeated sublimation under vacuum at a residual pressure at 20 Pa. The obtained molar enthalpy of vaporization at 298.15 K for pyrene was: (91.4 ± 1.0) kJ mol$^{-1}$ and (81.2 ± 1.4) kJ mol$^{-1}$ for phenanthrene, meanwhile the molar enthalpy of sublimation at 298.15 K were: (101.1 ± 5.2) kJ mol$^{-1}$ and (100.2 ± 4.2) kJ mol$^{-1}$ for for pyrene and anthracene, respectively. The uncertainties were calculated from the standard deviation of the slope, which is a standard uncertainty. The values shown in Tables S1-S6 (in Support Information) are in excellent agreement with literature values \cite{38}.
%%%%%%%%%%%%%%%%%%%%%%%%%%%%%%%%%%%%%%%%%%
\subsection{Computational details using Supervised Learning}

\subsubsection{Multiple Linear Regression (MLR)}
This regression model is characterized by the inclusion of multiple regressor variables \cite{46, 47, 48}, in other words, the dependent variable is not affected only by one independent variable, which is expressed in eq. 3. 
\begin{equation}
    y=\sum_{i=1}^{n}\omega_ix_i
\end{equation}
The model relates a dependent variable (\textit{y}) with n regressor variables (\textit{x$_i$}) and finally a weight associated to each regressor variable (\textit{$\omega_i$}) \cite{49,50}. Yielding the MLR cost function being ascribed as it is showed in eq. 4. 
\begin{equation}
    f(y)=\frac{1}{N}\sum_{i=1}^n(y_i-\bar{y}_i)^2
\end{equation}
Equation 4 shows that the function that needs to be optimized when regression-type problem is faced by the use of supervised learning; the closer this expression is to zero, the better the resulting model predictive power. In this expression \textit{N} represents the model data amount used, $y_i$ refers to the problem actual values and $\bar{y}_i$ are the values predicted by the model, thus $\bar{y}_i$ can be replaced by considering the equation 3, which would results on the next expression. 
\begin{equation}
    f(x,y)=\frac{1}{N}\sum_{i=1}^n(y_i-\omega_ix_i-b)^2
\end{equation}

An important point to consider in this regression is multicollinearity, this is described as a strong correlation between the model regressor variables, which means lack of orthogonality between them \cite{51}, it is a data problem issue that may cause less reliability on the model parameter estimates \cite{52} resulting on the coefficients standard error increase \cite{51}. It occurs when k vectors lie in a subspace of dimension less than k \cite{53}, it is important that must be avoided the confusion between multi-collinearity and correlation, the latter is the linear relationship between only two variables, so, correlation is a special case of multicollinearity. 
Increasing the standard errors of the regressor variables means that some variables are statistically insignificant when in fact they should be significant in the fitting process \cite{54}. 

To avoid multicollinearity some considerations can be applied, such as: a) increasing the sample size, b) by suppressing variables that are correlated with others (dummy variables), c) working with logarithmized series and, finally d) using cross-sectional data \cite{55}.

Aditionally, the last point to consider is the overfitting, \cite{55} i.e. an overfitted model produces overly optimistic data results that appear within the model, therefore, cannot be replicated when using new future data.


%%%%%%%%%%%%%%%%%%%%%%%%%%%%%%%%%%%%%%%%%%%%%%%%%%%%%%%%%%%%%%
\section{Results and discussion}
\subsection{Experimental results}
Table 2 shows purity and fusion properties for each compound. For TMAc, as explained above, the compound sublimes before it melts and vaporizes after finishing the fusion process. This causes pressure rise inside the hermetic aluminum capsule, which renders capsule deformation, and the compound mass loss, as well as an extensive melting peak signal. As a result to avoid this a high-pressure gold capsule and a relatively high compound load (about 6 mg in four independent experiments) were used. This allowed to obtain well-defined fusion peaks (Figure S3 in Supporting Information), thus the fusion enthalpy could be obtained, as revealed by the compound high purity. However, the melting temperature was shifted to a higher value, \textit{T}$_{fus}$ = (521.8 ± 1.2) K, compared to those reported in the literature \cite{57,58,59,60,61,62,63,64,65,66}. Probably, a high pressure inside the capsule was generated, which  provoked the melting temperature shift. On other hand, the experiments in SDT show that TMAc starts sublimating approximately at 485.15 K, and melted at 507.0 K, consequently immediately vaporizes. Fusion temperature result was obtained from “onset point” of “heat flow” signal, as can be observed in the thermogram of Figure S4 in Supporting Information. The average temperature of fusion, obtained from four experiments by SDT, was (507.0 ± 0.4) K. Therefore, in this work, we report two values, one obtained by DSC and the other from SDT (Table 2). Likewise, it was considered that the fusion enthalpy is not a pressure function. This assumption is based on studies of indium melting at different pressures, wherein it was found that significant changes on this parameter may provoke small shift on the material fusion enthalpy \cite{67}. For TMAc, the uncertainties correspond to twice the standard deviation of the mean, and they were obtained from independent experiments.

\begin{table}[H]
\caption{Physical properties of the compounds involved in the combustion experiments. \label{tab2}}
\newcolumntype{C}{>{\centering\arraybackslash}X}
\begin{tabularx}{\textwidth}{CCCCCCCC}
\hline
Compound	& \textit{M}\textsuperscript{a}	& Final mole& ($\delta \textit{u}/\delta \textit{p})_\texit{T}$& $\Delta^l_{cr}\textit{H}$\textsuperscript{b}& $\textit{T}_{fus}$\textsuperscript{b}& \textit{C}$_p$& $\rho$\\
\cmidrule{2-2} \cmidrule{4-8}
& g mol$^{-1}$& Fraction purity\textsuperscript{b}& J g$^{-1}$ MPa$^{-1}$& kJ mol$^{-1}$& K& J g$^{-1}$ K$^{-1}$& g cm$^{-3}$\\
\hline
TMAc (cr)	& 210.140& 0.9938 ± 0.0016& -0.2& 56.6 ± 1.6& 507.0 ± 0.4\textsuperscript{c}& 1.18 ± 0.06\textsuperscript{b}& 1.580\textsuperscript{e}\\
& & & & &521.8 ± 1.2\textsuperscript{d}& & \\
Paraffin oil (l)& 14.027& &-0.257\textsuperscript{f}& & &2.22\textsuperscript{f}& 0.857\textsuperscript{f}\\
Cotton (s)& 28.502& &-0.289\textsuperscript{f}& & &1.67\textsuperscript{f}& 1.500\textsuperscript{f}\\
\hline
\end{tabularx}
\noindent{\footnotesize{\textsuperscript{a} Molecular masses are based on the 2021 IUPAC recommendations \cite{43}. 
\textsuperscript{b} Experimental value obtained in this work. The experiments were perfomed at average atmospheric pressure of 78.8 kPa, \textit{U}(\textit{P})= ± 1 kPa. The uncertainties correspond twice the overall standard deviation of the mean, and include the contributions from the calibration and \textit{U}(\textit{T})=0.1 K.
\textsuperscript{c} Value obtained by thermogram of SDT
\textsuperscript{d} Value obtained by thermogram of DSC, using high- pressure gold capsules.
\textsuperscript{e} Value obtained of reference \cite{68}.
\textsuperscript{f} Estimated values as in ref \cite{69}.}}
\end{table}

From the data collected by DSC, the equations of molar heat capacities as temperature function were obtained. Equation \ref{eq6} correspond to TMAc from 295.15 K to 411.15 K range (the values of \textit{C}$_{p,m}$ at different temperatures are shown in Table S7 in Supporting Information).
\begin{equation*}
    C_{p,m}(cr)/(J mol^{-1}K^{-1})=3.953260\cdot 10^{-5}(T/K)^3-4.
    419106\cdot 10^{-2}(T/K)^2
\end{equation*}
\begin{equation}
    +1.684849\cdot 10 (T/K)-1.894674\cdot 10^3 (r^2=0.999) \label{eq6}
\end{equation}
For the energy of combustion $\Delta_c\textit{u}^{\circ}$(298.15 K) all the experiments and the uncertainties assigned to twice the standard deviation of the mean, <$\Delta_c\textit{u}^{\circ}$>, are shown in Table \ref{tab2}. In addition the ideal combustion reaction for TMAc from which the values of $\Delta_c\textit{u}^{\circ}$ was derived are described by equation \ref{eq7}.
\begin{equation}
    C_9H_6O_6(cr) + 7.5O_2(g)\rightarrow 9CO_2(g) + 3H_2O(l) \label{eq7}
\end{equation}

\begin{center}
    \begin{longtable}[H]{cccccccc}
        \caption{Combustion experiments for TMAc at 298.15 K and  \textit{p}$^{\circ}$ = 0.1MPa\textsuperscript{a} \label{tab2}}\\
        \hline
        \multicolumn{1}{c}{}&\multicolumn{1}{c}{Exp. 1} & \multicolumn{1}{c}{Exp. 2} &\multicolumn{1}{c}{Exp. 3} & \multicolumn{1}{c}{Exp. 4}& \multicolumn{1}{c}{Exp. 5}& \multicolumn{1}{c}{Exp. 6}& \multicolumn{1}{c}{Exp. 7}\\ 
        \hline 
        \endfirsthead
        \multicolumn{8}{c}%
        {{\bfseries \tablename\ \thetable{} -- continued from previous page}} \\
        \hline 
       \multicolumn{1}{c}{}&\multicolumn{1}{c}{Exp. 1} & \multicolumn{1}{c}{Exp. 2} &\multicolumn{1}{c}{Exp. 3} & \multicolumn{1}{c}{Exp. 4}& \multicolumn{1}{c}{Exp. 5}& \multicolumn{1}{c}{Exp. 6}& \multicolumn{1}{c}{Exp. 7}\\
        \hline 
        \endhead

        \hline 
        \multicolumn{8}{r}{{Continued on next page}} \\
        \endfoot

        \hline
\endlastfoot

\textit{m} (TMAc)/g &0.98431& 0.99150& 0.99156& 0.99292& 0.96352& 0.98969& 0.98211\\
\textit{m} (p. oil)/g& 0.15349& 0.18881& 0.17461& 0.1923& 0.1512& 0.15585& 0.17298\\
\textit{m} (cotton)/g& 0.00178& 0.00170& 0.00166& 0.00164& 0.00168& 0.00179& 0.00182\\
(platinum) /g& 11.51597& 11.52378& 11.51775& 11.5194& 11.52056& 11.52631& 11.52174\\
\textit{T}$_i$/K& 295.3007& 295.2940& 295.2910& 295.3190& 295.2876& 295.2946& 295.2943\\
\textit{T}$_f$/K& 297.5356& 297.7015& 297.6321& 297.7554& 297.4814& 297.5493& 297.6154\\
$\Delta$\textit{T}$_{corr}$/K& 0.0432& 0.0430& 0.0406& 0.0546& 0.0427& 0.0426& 0.0423\\
$\Delta$\textit{T}$_{c}$/K& 2.1917& 2.36451& 2.3005& 2.3818& 2.1511& 2.2122& 2.2788\\
$\varepsilon^i$(cont)/kJ K$^{-1}$& 0.0174& 0.0175& 0.0175& 0.0175& 0.0174& 0.0174& 0.0175\\
$\varepsilon^f$(cont)/kJ K$^{-1}$& 0.0184& 0.0186& 0.0185& 0.0186& 0.0184& 0.0184& 0.0185\\
$\varepsilon$(calor) ($\Delta$\textit{T}$_{c}$)/kJ& 22.2129& 23.9646& 23.3158& 24.1394& 21.8016& 22.4204& 23.0956\\
$\varepsilon$(cont) ($\Delta$\textit{T}$_{c}$)/kJ& 0.0375& 0.0408& 0.0397& 0.0412& 0.0367& 0.0378& 0.0393\\
$\Delta$\textit{U}$_{ign}$/kJ& 0.0042& 0.0042& 0.0042& 0.0042& 0.0042& 0.0042& 0.0042\\
(-$\Delta$\textit{U}$_{IBP}$)/kJ& 22.2462& 24.0012& 23.3513& 24.1764& 21.8341& 22.454& 23.1307\\
$\Delta$\textit{U}(HNO$_3$)/kJ& -0.0013& -0.0013& -0.0013& -0.0015& -0.0010& -0.0013& -0.0011\\
$\Delta$\textit{U}$_{corr}$/kJ& 0.0209& 0.0217& 0.0214& 0.0218& 0.0204& 0.0211& 0.0212\\
(-\textit{m}$\Delta_c$\textit{u}$^{\circ}$) (p.oil)/kJ& 7.0973& 8.7304& 8.0738& 8.8918& 6.9914& 7.2064& 7.9985\\
(-\textit{m}$\Delta_c$\textit{u}$^{\circ}$) (cotton)/kJ& 0.0305& 0.0291& 0.0284& 0.0281& 0.0288& 0.0307& 0.0312\\
(-\textit{m}$\Delta_c$\textit{u}$^{\circ}$) (TMAc)/kJ& 15.0962& 15.2187& 15.2264& 15.2332& 14.7925& 15.1945& 15.0787\\
$\Delta_c$\textit{u}$^{\circ}$(TMAc)/kJ g$^{-1}$& -15.3368& -15.3492& -15.3560& -15.3418& -15.3526& -15.3528& -15.3534\\
\multicolumn{8}{c}{\textbf{Average value \textless $\Delta_c$\textit{u}$^\circ$(298.15K)/kJ g$^{-1}$\textgreater{}= -15.3489 ± 0.0054}}\\
\bottomrule
\end{longtable}

\noindent{\footnotesize{\textsuperscript{a} \textit{m} (TMAc) is the compound mass burnt in the experiment; \textit{m} (cotton) is the mass of cotton burnt in the experiment;  \textit{m}(p. oil) is the mass of paraffin oil used in the experiment, the masses were corrected for buoyancy using densities listed in Table 2; $\Delta \textit{T}_c$ is the temperature increment corrected for adiabatic conditions; \textit{T}$_i$ and \textit{T}$_f$  are, the initial and final temperature respectively, $\Delta \textit{T}_{corr}$ is a correction term; $\varepsilon^i$(cont) and $\varepsilon^f$ (cont) are the initial and final content energies. $\varepsilon^i$(cont) is the equivalent initial energy, meanwhile $\varepsilon^f$ (cont) is its final energy both are related to the bomb; $\varepsilon$(calor) represents the entire system energy equivalent, less the bomb contents which is defined as $\varepsilon$(cont) where: $\varepsilon$(cont)$\cdot$($\Delta \textit{T}_c$) = $\varepsilon^i$(cont)$\cdot$(298.15 K - \textit{T}$_i$ ) + $\varepsilon^f$(cont)$\cdot$(\textit{T}$_f$ - 298.15 K - $\Delta \textit{T}_{corr}$). $\Delta \textit{U}_{ign}$ is the experimental energy of ignition, $\Delta \textit{U}_{IBP}$ is the energy change for the isothermal bomb process, calculated as: (-$\Delta \textit{U}_{IBP}$) = $\varepsilon$(cont)$\cdot$($\Delta \textit{T}_c$) + $\varepsilon$(calor)$\cdot$($\Delta \textit{T}_c$) - $\Delta \textit{U}_{ign}$. $\Delta$\textit{U}(HNO$_3$) is the experimental energy of formation of nitric acid, $\Delta$\textit{U}$_{corr}$ is the correction to standard states, and $\Delta_c$\textit{u}$^{\circ}$ is the standard massic energy of combustion, calculated as: $\Delta_c$\textit{u}$^{\circ}$(TMAc) = [$\Delta \textit{U}_{IBP}$ - $\Delta$\textit{U}(HNO$_3$) + $\Delta$\textit{U}$_{corr}$  + (-\textit{m}$\Delta_c$\textit{u}$^{\circ}$)(p.oil) + (-\textit{m}$\Delta_c$\textit{u}$^{\circ}$)(cotton)]/\textit{m}(TMAc)}}
\end{center}

In table \ref{tab3} the standard molar energy and enthalpy of combustion are listed, ($\Delta_c$\textit{U}$^{\circ}_m$(cr) and $\Delta_c$\textit{H}$^{\circ}_m$ (cr)), as well as the standard molar enthalpy of formation in the crystalline phase, $\Delta_f$\textit{H}$^{\circ}_m$(cr), at 298.15 K. The uncertainty assigned for each case corresponds to the expanded standard deviation which includes calibration uncertainties and energies of the auxiliaries values used \cite{70,71,72}. To calcule $\Delta_f$\textit{H}$^{\circ}_m$(cr) from $\Delta_c$\textit{H}$^{\circ}_m$(cr), the standard molar enthalpies of formation of H$_2$O(l) and CO$_2$(g), at 298.15 K, were fixed at -(285.83 ± 0.04) kJ mol$^{-1}$ and -(393.51 ± 0.13) kJ mol$^{-1}$, respectively, the uncertainty is the sum from the expanded at 95\% level including the standard enthalpy of formation of H$_2$O(l) and CO$_2$(g) uncertainties.\cite{73}
\begin{table}[H] 
\caption{Derived standard molar value (\textit{p}$^{\circ}$=0.1 MPa) in the crystalline phase at 298.15 K. \label{tab3}}
\newcolumntype{C}{>{\centering\arraybackslash}X}
\begin{tabularx}{\textwidth}{CCCC}
\hline
\multirow{2}{*}{Compound}	& $\Delta_c$\textit{U}$^{\circ}_m$	& $\Delta_c$\textit{H}$^{\circ}_m$& $\Delta_f$\textit{H}$^{\circ}_m$\\
\cmidrule(r){2-4}
& kJ mol$^{-1}$& kJ mol$^{-1}$ & kJ mol$^{-1}$\\
\midrule
TMAc & -3225.4 ± 2.7& -3221.7 ± 2.7& -1177.4 ± 2.9\\
\bottomrule
\end{tabularx}
\end{table}

Regarding the standard molar enthalpy of formation in the crystalline phase, the result reported here differs from that of Yukhno et. al. by 1.8 kJ mol$^{-1}$ \cite{36}, however this difference is contained within the reported uncertainty. Data derived by thermogravimetry for TMAc are shown in Tables 5, S8, S9  and Figures S5 and S6, respectively.

The standard molar enthalpy of vaporization at mean temperature, $\Delta^g_l$\textit{H}$_m$(\textit{T}$_m$), comput by equation \ref{eq2} using the least squares method, is the weighted averages from the set of all the results of each experiment, Table S8 and Figure S5 in Supporting Information\cite{74}. To derive $\Delta^g_{cr}$\textit{H}$^o$$_m$  from $\Delta^g_l$\textit{H}$^o$$_m$at 298.15 K for TMAc, the following equations were used:
\begin{equation}
     \Delta^l_{cr}\textit{H}^o_m(298.15K)= \Delta^l_{cr}\textit{H}_m(\textit{T}_{fus}/K)+\Delta^g_{cr}C_{p,m}(T_{fus}/K-298.15)-\Delta^g_{l}C_{p,m}(T_{fus}/K-298.15) \label{eq8}
\end{equation}
\begin{equation}
    \Delta^g_{cr}C_{p,m}(kJ\cdot mol^{-1}\cdot K^{-1})=\{0.75+0.15\cdot [C_{p,m}(cr, 298.15K)/J\cdot mol^{-1}\cdot K^{-1}]\}/1000 \label{eq9}
\end{equation}
\begin{equation}
    \Delta^g_{l}C_{p,m}(kJ\cdot mol^{-1}\cdot K^{-1})=\{10.58+0.26\cdot[C_{p,m}(l,298.15 K)/J\cdot mol^{-1}\cdot K^{-1}]\}/1000 \label{eq10}
\end{equation}
\begin{equation}
    C_{p,m}(l,298.15K)=(C_{p,m}(g,298.15K)+10.58)/0.74 \label{eq11}
\end{equation}
\begin{equation}
    C_{p,m}(g,298.15K)=0.85\cdot C_{p,m}(cr,298.15K)-0.75 \label{eq12}
\end{equation}
\begin{equation*}
    \Delta^g_lH^o_m(298.15K)=\Delta^g_lH_m(T_m/K)+\{10.58+0.26[C_{p,m}(l,298.15 K)/J\cdot mol^{-1}\cdot K^{-1}]\}
\end{equation*}
\begin{equation}
    \cdot (T_m/K-298.15)/1000 \label{eq13}
\end{equation}
\begin{equation}
    \Delta^g_{cr}H^o_m(298.15K)=\Delta^l_{cr}H^o_m(298.15K)+\Delta^g_lH^o_m(298.15K) \label{eq14}
\end{equation}

Where \textit{T}$_m$ is the vaporization mean experimental temperature. Chickos proposed Equations \ref{eq8} to \ref{eq14} \cite{75}. The TMAc melting point value used in eq \ref{eq14} was \textit{T}$_{fus}$ = (521.8 ± 1.2) K, which is the value obtained in the studies by DSC.

Another route followed to determine the standard sublimation enthalpy was the loss of mass before the melting temperature. The data is shown in Table S9 and Figure S6, respectively. For this acquisition the equation 15 proposed by Chickos,\cite{76} was used. Where \textit{T}$_{av}$ is the average experimental temperature of the sublimation.
\begin{equation}
\Delta^g_{cr}H^o_m(298.15K)=\Delta^g_{cr}H^o_m(T_{av}/K)-[-0.032\cdot((T_{av}/K)-298.15K)] \label{eq15}
\end{equation}

\begin{table}[H] 
\caption{Comparison of standard molar enthalpies of sublimation at \textbf{\textit{T}}=298.15 K\textsuperscript{a}}
\newcolumntype{C}{>{\centering\arraybackslash}X}
\begin{tabularx}{\textwidth}{CCCCC}
\hline
\multirow{4}{*}{Compound}&$\Delta^l_{cr}$\textit{H}$^o_m$(\textbf{\textit{T}})\textsuperscript{b}& $\Delta^g_{l}$\textit{H}$^o_m$(\textbf{\textit{T}})\textsuperscript{c}& $\Delta^l_{cr}$\textit{H}$^o_m$(\textbf{\textit{T}})& $\Delta^g_{cr}$\textit{H}$^o_m$(\textbf{\textit{T}})\textsuperscript{d}\\
&kJ mol$^{-1}$& kJ mol$^{-1}$& +$\Delta^g_{l}$\textit{H}$^o_m$(\textbf{\textit{T}})&kJ mol$^{-1}$ \\
\cmidrule(r){2-5}
 & & Vaporization process& &Sublimation process \\
\midrule
TMAc & 45.4 ± 2.0& 97.1 ± 1.4& 142.5 ± 2.4&144.8 ± 5.4\\
\bottomrule
\end{tabularx}
\noindent{\footnotesize{\textsuperscript{a} All uncertainties correspond to twice the combined standard.
\textsuperscript{b} The standard molar enthalpy of fusion was obtained by equations 8, 9 and 10}
\textsuperscript{c} The standard molar enthalpy of vaporization was obtained by equations 11, 12 and 13
\textsuperscript{d} The standard molar enthalpy of sublimation was obtained by equation 15.}
\end{table}

The standard molar enthalpies of sublimation and formation in the crystalline and gaseous phases at 298.15 K are summarized in Table 6. The assigned uncertainty is for the expanded and calorimetric energy equivalent uncertainties, with a 95\% level of confidence.

\begin{table}[H] 
\caption{Enthaly of sublimation and standard molar enthalpies of formation at 298.15 K.}
\newcolumntype{C}{>{\centering\arraybackslash}X}
\begin{tabularx}{\textwidth}{CCCC}
\hline
\multirow{2}{*}{Compound}	& $\Delta_f$\textit{H}$^{\circ}_m$(cr)\ & $\Delta^g_{cr}$\textit{H}$_m$\ &$\Delta_f$\textit{H}$^{\circ}_m$(g)\\
\cmidrule(r){2-4}
& kJ mol$^{-1}$& kJ mol$^{-1}$ & kJ mol$^{-1}$\\
\midrule
TMAc & -1177.4 ± 2.9& 144.8 ± 5.4&-1032.6 ± 6.1\textsuperscript{a}\\ & & 142.5 ± 2.4&-1034.9 ± 3.8\textsuperscript{b}\\
\bottomrule
\end{tabularx}
\noindent{\footnotesize{\textsuperscript{a} Value obtained from the analysis of the sublimation process.}}
\noindent{\footnotesize{\textsuperscript{b} Value obtained from the analysis of the vaporization process.}}
\end{table}
%%%%%%%%%%%%%%%%%%%%%%%%%%%%%%%%%%%%%%%%%%%%%%%%%%%%%%%%%%%%
\subsection{Theoretical results}
By applying the Benson \cite{76,77} and Gani \cite{78,79} functional group contribution estimation methods, the enthalpy of formation of the trimellitic acid was calculated in both gas and crystalline phases, in Benson's method, GAVs taken from literature \cite{80} were used for COOH-COOH ortho and COOH-COOH meta corrections at the gas phase. The results by using these methods are shown in Table 7 and 8.

\begin{table}[H] 
\caption{Comparison between experimental and estimated values of -$\Delta_f$\textit{H}$^{\circ}_m$(cr, 298.15K) in kJ mol$^{-1}$ by Benson method. \label{tab7}}
\newcolumntype{C}{>{\centering\arraybackslash}X}
\begin{tabularx}{\textwidth}{CCCC}
\hline
Compound& Experimental& Benson& $\Delta$\\ 
\midrule
Phthalic acid & 781.2\textsuperscript{a}& 777.7&-3.5\\
Isophthalic acid& 805.3\textsuperscript{a}& 798.7& -6.6\\
Terephthalic acid& 813.6\textsuperscript{a}& 811.9& -1.7\\
Benzoic acid& 385.2\textsuperscript{b}& 386.4& 1.2\\
2-methylbenzoic acid& 416.5\textsuperscript{b}& 420.7& 4.2\\
3-methylbenzoic acid& 426.1\textsuperscript{b}&	423.7&	-2.4\\
4-methylbenzoic acid&	429.2\textsuperscript{b}&	425.7&	-3.5\\
TMAc&	1177.4\textsuperscript{c}&	1190.1&	12.8\\
\bottomrule
\end{tabularx}
\noindent{\footnotesize{\textsuperscript{a} Taken on reference \cite{81}.
\textsuperscript{b} Taken on reference \cite{76}.
\textsuperscript{c} Experimental value of this work.}}
\end{table} 

\begin{table}[H] 
\caption{Comparison between experimental and estimated values for -$\Delta_f$\textit{H}$^{\circ}_m$(g, 298.15K) in kJ mol$^{-1}$ by Benson and Gani methods. \label{tab8}}
\newcolumntype{C}{>{\centering\arraybackslash}X}
\begin{tabularx}{\textwidth}{CCCCCC}
\hline
Compound& Experimental& Benson& $\Delta$& Gani& $\Delta$\\ 
\midrule
Phthalic acid&	652.2\textsuperscript{a}&	643.2&	-9.0&	665.4&	13.2\\
Isophthalic acid&	667.4\textsuperscript{b}&	669.8&	2.4&	667.3&	-0.1\\
Terephthalic acid&	668.0\textsuperscript{b}&	672.4&	4.4&	667.4&	-0.6&\\
Benzoic acid&	295.7\textsuperscript{c}&	294.8&	-0.9&	294.2&	-1.5\\
2-methylbenzoic acid&	320.6\textsuperscript{c}&	325.9&	5.3&	324.0&	3.4\\
3-methylbenzoic acid&	327.9\textsuperscript{c}&	327.8&	-0.1&	325.9&	-2\\
4-methylbenzoic acid&	330.4\textsuperscript{c}&	327.2&	-3.2&	326.0&	-4.4\\
TMAc&	1032.6\textsuperscript{d}&	1018.2&	14.4&	1038.5&	-5.9\\
&	1034.9\textsuperscript{d}&	&	16.7&	&	3.6\\
\bottomrule
\end{tabularx}
\noindent{\footnotesize{\textsuperscript{a} Taken on reference \cite{81}.
\textsuperscript{b} Taken on reference \cite{80}.
\textsuperscript{c} Taken on reference \cite{82}.
\textsuperscript{d} Experimental value of this work.}}
\end{table} 

The estimation methods disadvantage, is that not always all the functional groups values are available, or it is necessary to recalculate for specific groups studies; although  a good first approximation is obtained,which it is not the best, for example from Benson method the estimation of a larger molecule such as trimellitic acid results in high errors;  to correct and dimmish this for compounds of the family of carboxylic acids, supervised learning is applied. Table \ref{tab7} shows how Gani’s method provides a good approximation respect to the experimental data for the trimellitic acid gas-phase enthalpy of formation, thus the result obtained experimentally can be considered "correct". This value obtained for TMAc is used in the training phase during the MLR application to perform the prediction of its structural isomers; meanwhile for TMAc crystalline phase, the experimental values of its structural isomers are already reported. Therefore, to predict the experimental value, it is necessary to be fitted to the isomers and contrast how close they are to the real value.

Using a group contribution (GC) type model based on the functional groups proposed by Benson \cite{76} and including new correction parameters, a dataset was created containing 55 and 67 enthalpy of formation values at 298.15K for the gas phase and crystalline phase respectively, the total dataset was divided into a training and testing subsets using the Hold out (70/30) evaluation technique. Based on these results, the gas and crystalline phase enthalpies of formation of TMAc were predicted. Additionally to this, the 1,2,3- tricarboxylic benzoic acid (hemimellitic acid) and 1,3,5-tricarboxylic benzoic acid (trimesic acid) isomers prediction for the gas phase was performed since they are not reported experimentally in the literature. On the other hand for the crystalline phase prediction the trimellitic acid isomers are already reported \cite{36}, hemimellitic acid was used to train the model, the algorithm veracity was checked from trimesic acid, Letting the  TMAc prediction performed.

The subroutine "train\_test\_split" from Python Scikit-learn package was used for the data set random division, the random\_state used for the training division and test set, were seeds 98 and 832 for the gas phase and crystalline phase, respectively, the above in order to fix the randomness on the data division, some considerations (evaluation metrics) were taken, such as the coefficient of determination (R$^2$), the mean absolute error (MAE)  and the root mean square error (RMSE). The results obtained for MLR algorithm used are presented in Figures \ref{fig1}-\ref{fig4} and Table \ref{tab8}.

\begin{figure}[H]
\includegraphics[scale=0.7]{MLR_gas_train.png}
\caption{Comparison of experimental and predicted value of -$\Delta_f$\textit{H}$^{\circ}_m$(g, 298.15K) from the training set using MLR.\label{fig1}}
\end{figure} 

\begin{figure}[H]
\includegraphics[scale=0.7]{MLR_gas_test.png}
\caption{Experimental and predicted value comparison for -$\Delta_f$\textit{H}$^{\circ}_m$(g, 298.15K) with the testing set using MLR.\label{fig2}}
\end{figure} 

\begin{figure}[H]
\includegraphics[scale=0.7]{MLR_cr_train.png}
\caption{experimental and predicted value comparison of -$\Delta_f$\textit{H}$^{\circ}_m$(cr, 298.15K) from the training set using MLR.\label{fig3}}
\end{figure}

\begin{figure}[H]
\includegraphics[scale=0.7]{MLR_cr_test.png}
\caption{-$\Delta_f$\textit{H}$^{\circ}_m$(cr, 298.15K) experimental and predicted value fitting of using MLR.\label{fig4}}
\end{figure} 

\begin{table}[H] 
\caption{Evaluation metrics for the MLR algorithm. \label{tab8}}
\newcolumntype{C}{>{\centering\arraybackslash}X}
\begin{tabularx}{\textwidth}{CCCCCCCCC}
\hline
\multicolumn{9}{c}{Gas phase}\\ 
\midrule
& Train& Test& &Train& Test& &Train& Test\\
R$^2$& 0.9994& 0.9986&	MAE&	3.0576&	6.88&	RMSE&	4.5482&	8.05\\
\midrule
\multicolumn{9}{c}{Crystalline phase}\\ 
\midrule
& Train& Test& &Train& Test& &Train& Test\\
R$^2$&	0.9994&	0.9952&	MAE&	3.7417&	14.9606&	RMSE&	5.9598&	18.5711\\
\bottomrule
\end{tabularx}
\end{table} 

Partitioning the data into training and test sets can be detrimental because not all regressor variables can be found in both sets, but when the evaluation metrics obtained for this model are revised, its has been noticed that the training set has a correct learning from the data and makes good predictions to the test set.

\begin{table}[H] 
\caption{Predicted values of formation enthalpy in kJ mol$^{-1}$. \label{tab10}}
\newcolumntype{C}{>{\centering\arraybackslash}X}
\begin{tabularx}{\textwidth}{CCCCCCC}
\hline
\multicolumn{7}{c}{MLR}\\ 
\midrule
Acid&	$\Delta_f$\textit{H}$^{\circ}_m$(g)\textsuperscript{a}&	$\Delta_f$\textit{H}$^{\circ}_m$(g)\textsuperscript{b}&	$\Delta$&	$\Delta_f$\textit{H}$^{\circ}_m$(cr)\textsuperscript{a}&	$\Delta_f$\textit{H}$^{\circ}_m$(cr)\textsuperscript{b}&	$\Delta$\\
TMAc&	-1032.6\textsuperscript{c}&	-1034.8&	2.2&	-1177.4\textsuperscript{c}&	-1177.5&	0.1\\
&	-1034.9\textsuperscript{c}&	-1034.8&	-0.1&	-1179.2\textsuperscript{d}&	-1177.5& -1.7\\
Hemimellitic&		& -1031.6&		&-1160.4\textsuperscript{d}&	-1166.3&	5.9\\
Trimesic&		& -1045.0&		&-1190.1\textsuperscript{d}	&-1189.9&	-0.2\\
\bottomrule
\end{tabularx}
\noindent{\footnotesize{\textsuperscript{a} Experimental value.
\textsuperscript{b} Predicted value.
\textsuperscript{c} Experimental value of this work.
\textsuperscript{d} Taken on reference\cite{36}.}}
\end{table} 

In Table 10 it can be observed that the MLR algorithm predicts a close value to the experimental one reported in this work, obtaining only a -0. 1 difference on the gas phase, on the other hand, its structural isomers prediction in this phase seems to be coherent since the steric hindrance generated by the each molecule acid groups makes the trimesic acid most stable, followed by the TMAc and at last the hemimellitic acid, this affimation can be verified from obtained enthalpies of formation. Regarding to the crystalline phase, the TMAc value reparametrization has been proved to be advantageous, since a smaller error is obtained respect to those reported in the literature. Additionally, using MLR, it is possible to obtain the coefficients value of each parameter within the regression; in other words, the functional groups values proposed by Benson \cite{76} were reparameterized following the next values. Those were previously reported by Benson and the remeasured value are shown in Table \ref{tab11}. These new values are specific to the carboxylic acids properties prediction.

\begin{center}
    \begin{longtable}[H]{CCCCC}
        \caption{Update of Benson functional groups for carboxylic acids in kJ mol$^{-1}$. \label{tab11}}\\
        \hline
        \multicolumn{1}{c}{Group} & \multicolumn{1}{c}{Benson (g)} &\multicolumn{1}{c}{New (g)} & \multicolumn{1}{c}{Benson (cr)}& \multicolumn{1}{c}{New (cr)}\\ 
        \hline 
        \endfirsthead
        \multicolumn{5}{c}%
        {{\bfseries \tablename\ \thetable{} -- continued from previous page}} \\
        \hline 
       \multicolumn{1}{c}{Group} & \multicolumn{1}{c}{Benson (g)} &\multicolumn{1}{c}{New (g)} & \multicolumn{1}{c}{Benson (cr)}& \multicolumn{1}{c}{New (cr)}\\ 
        \hline 
        \endhead

        \hline 
        \multicolumn{5}{r}{{Continued on next page}} \\
        \endfoot

        \hline
\endlastfoot

CO-(O)(CO)&	-123.75&	-82.19&	-120.81&	-108.4\\
CO-(C$_D$)(O)&	-136.73&	18.98&	-134.1&	-\\
CO-(C)(O)&	-137.24&	-79.59&	-153.6&	-101.62\\
CO-(H)(O)&	-124.39&	0&	-&	-\\
CO-(O)(C$_B$)&	-125.0&	-44.64&	-145.0&	-37.98\\
O-(H)(CO)&	-254.3&	-187.44&	-282.15&	-248.0\\
O-(C)(C$_B$)&	-92.55&	-18.21&	-122.87&	-6.83\\
C$_D$-(H)(CO)&	32.3& 18.98&	7.82&	-\\
C$_B$-(CO)(C$_B$)$_2$&	15.5&	-44.64&	8.15&	-37.98\\
C$_B$-(O)(C$_B$)$_2$&	-4.75&	-18.21&	1.0&	-71.31\\
C-(CO)(C)$_3$&	23.93&	-24.93&	24.02&	-75.39\\
C-(H)$_2$(CO)(C)& 	-21.84&	-38.03&	-27.9&	-55.35\\
C-(H)$_3$(O)&	-42.26&	-18.21&	-46.74&	-6.83\\
C-(H)$_3$(C)&	-42.26&	49.39&	-46.74&	-4.37\\
C-(H)$_3$(C$_B$)&	-&	45.32&	-	18.17\\
C-(H)$_2$(C)$_2$&	-20.63&	-21.15&	-29.41&	-27.6\\
C$_D$-(H)$_2$&	26.32&	18.98&	22.43&	-\\
C$_B$-(H)(C$_B$)$_2$&	13.81&	38.41&	6.53&	11.13\\
C$_B$-(C)(C$_B$)$_2$&	23.64&	18.91&	13.9&	18.79\\
C-(H)$_2$(C)(C$_B$)&	-21.34&	-26.41&	-22.1&	0.61\\
CH$_3$(qua)&	-4.56&	-49.86&	-4.35&	0.53\\
O-(H)(C$_B$)&	-160.3&	-&	-199.25&	-64.48\\
C-(H)(CO)(C)$_2$&	-0.25&	-&	-9.83&	-82.31\\
C-(H)(C)$_3$&	-1.17&	-&	-5.98&	16.73\\
CH$_3$(tert)&	-2.26&	-&	-2.34&	-0.03\\
O-(H)(C)&	-159.33&	-&	-199.66&	-105.79\\
C-(H)$_2$(CO)$_2$&	-30.74&	-&	-19.1&	-74.85\\
C-(H)(O)(CO)(C)&	126.63&	-&	-14.39&	-105.79\\
radical 1&	-&	-21.59&	-&	-5.75\\
radical 2&	-&	-2.19&	-&	-5.2\\
radical 3&	-&	-8.74&	-&	-9.74\\
radical 4&	-&	-7.27&	-&	-8.11\\
Correction 1&	-&	0.92&	-&	39.51\\
Correction 1 meta&	-&	-2.28&	-&	-14.2\\
Correction 1 ortho&	-&	-14.84&	-&	-6.77\\
Correction 1 para&	-&	16.19&	-&	-18.54\\
Correction 2&	-&	34.31&	-&	24.82\\
Correction 2 meta&	-&	-16.64&	-&	-12.74\\
Correction 2 ortho&	-&	0&	-&	6.62\\
Correction 2 para&	-&	-17.67&	-&	-18.7\\
Correction 3&	-&	6.58&	-&	10.03\\
Correction 3 meta&	-&	-5.75&	-&	-10.55\\
Correction 3 ortho&	-&	11.66&	-&	20.47\\
Correction 3 para&	-&	-12.49&	-&	-19.94\\
Correction 4&	-&	1.21&	-&	2.92\\
Correction 4 meta&	-&	0&	-&	-9.4\\
Correction 4 ortho&	-&	-1.21&	-&	6.48\\
\bottomrule
\end{longtable}
\end{center}

As can be seen in Table 11, the difference between from the past  and the reparameterized values is notorious in certain functional groups; since it is considered new values and including new ones, it is possible to have a better prediction scenario for future molecules that are still being synthesized today; on the other hand, the additional parameters proposed for this model (corrections for aromaticity) have a weight within the prediction and thus improve it.
%%%%%%%%%%%%%%%%%%%%%%%%%%%%%%%%%%%%%%%%%%%%%%%%%%%%%%%%%%%%
\section{Conclusions}

The enthalpies of fusion and vaporization were determined by differential scanning calorimetry and thermogravimetric analysis, respectively. The standard enthalpy of formation in crystalline phase was obtained by combustion calorimetry getting a 1.8 kJ mol$^{-1}$ difference from that obtained by Yukhno et. al. The TMAc experimental standard molar enthalpy of formation in gas and crystalline phase showed an excellent agreement respect to the predicted value from Supervised Learning algorithms, obtaining 2.2 kJ mol$^{-1}$ and 5.9 kJ mol$^{-1}$ maximum difference. Finally, by using the functional groups proposed by Benson, it was possible to create an algorithm capable of enthalpies of formation in both gas and crystalline phases predictions. After the reparameterization, it is evident that some coefficients obtained from the MLR do not have a significant change when compared to those presented by authors such as Benson or Gani. However, for the carboxylic acids specific case, the aromaticity corrections contribution implemented to are for a better prediction on the parameters. The use of Supervised Learning in enthalpy prediction sets the tone for the exploration of new techniques in computational chemistry fitted to the experimental data. 
%%%%%%%%%%%%%%%%%%%%%%%%%%%%%%%%%%%%%%%%%%%%%%%%%%%%%%%%%%%%%%
\section{Supporting Information}

In addition to MLR, other supervised learning methods were tested, these methods as well as the data sets to verify the results obtained can be found at the GitHub repository: \url{https://github.com/FDS116/TMAc.git}. The data set consist of values obtained experimentally, subsequently taken to the standard state, and 298.15K, taken from different references. In the case of MLR, the "random\_state" of 98 was used for the gas phase and 832 for the crystalline phase. Google Colab is a freely available software at the following link: \url{https://colab.research.google.com/}.  
%%%%%%%%%%%%%%%%%%%%%%%%%%%%%%%%%%%%%%%%%%%%%%%%%%%%%%%%%%%%%%%%%%%%%
\section{Author Information}
\textbf{Corresponding Author} 

\textbf{Miguel Angel García Castro -} Facultad de Ingeniería Química de la Benemérita Universidad Autónoma de Puebla, 18 Sur y Av. San Claudio, C.P. 72570, Puebla Pue, Mexico; https://orcid.org/0000-0003-4459-873X; Email: miguel.garciacastro@correo.buap.mx

\textbf{Authors}

\textbf{Fausto Díaz Sánchez -} Facultad de Ingeniería Química de la Benemérita Universidad Autónoma de Puebla, 18 Sur y Av. San Claudio, C.P. 72570, Puebla Pue, Mexico; https://orcid.org/0000-0002-0084-0427; Email: fausto.diazs@alumno.buap.mx

\textbf{María Patricia Amador Ramírez -} Facultad de Ciencias Químicas de la Benemérita Universidad Autónoma de Puebla, 14 Sur y Av. San Claudio, C.P. 72570, Puebla Pue, Mexico; https://orcid.org/0000-0003-2355-8237; Email: maria.amador@correo.buap.mx

\textbf{Jesús Andrés Arzola Flores -} Facultad de Ingeniería Química de la Benemérita Universidad Autónoma de Puebla, 18 Sur y Av. San Claudio, C.P. 72570, Puebla Pue, Mexico; https://orcid.org/0000-0001-9839-982X; Email: jesus.arzolaflores@correo.buap.mx

\textbf{Ximena Limón Aguilar -} Facultad de Ingeniería Química de la Benemérita Universidad Autónoma de Puebla, 18 Sur y Av. San Claudio, C.P. 72570, Puebla Pue, Mexico; https://orcid.org/0009-0008-9581-5902; Email: ximena.limon@alumno.buap.mx

%%%%%%%%%%%%%%%%%%%%%%%%%%%%%%%%%%%%%%%%%%%%%%%%%%%%%%%%%%%%%%%%%%%%%
%% The "Acknowledgement" section can be given in all manuscript
%% classes.  This should be given within the "acknowledgement"
%% environment, which will make the correct section or running title.
%%%%%%%%%%%%%%%%%%%%%%%%%%%%%%%%%%%%%%%%%%%%%%%%%%%%%%%%%%%%%%%%%%%%%
\begin{acknowledgement}

M.A.G.C. thanks Conacyt (Mexico) for his scholarship (registration number 200481) and thank VIEP-BUAP for financial support through project number 100420555-VIEP2021 “Mecanosíntesis y estudio termoquímico de la o-diimida diácida derivada del anhídrido ftálico.” The authors thankfully acknowledge technical expertise and support provided by the Departamento de Química, Centro de Investigación y de Estudios Avanzados del IPN.

\end{acknowledgement}
%%%%%%%%%%%%%%%%%%%%%%%%%%%%%%%%%%%%%%%%%%%%%%%%%%%%%%%%%%%%%%%%%%%%%
%% The same is true for Supporting Information, which should use the
%% suppinfo environment.
%%%%%%%%%%%%%%%%%%%%%%%%%%%%%%%%%%%%%%%%%%%%%%%%%%%%%%%%%%%%%%%%%%%%%

%% The appropriate \bibliography command should be placed here.
%% Notice that the class file automatically sets \bibliographystyle
%% and also names the section correctly.
%%%%%%%%%%%%%%%%%%%%%%%%%%%%%%%%%%%%%%%%%%%%%%%%%%%%%%%%%%%%%%%%%%%%%
\begin{thebibliography}{999}
% Reference 1
\bibitem{1}
López-Ortega, M.; García-Castro, M. A.; Galicia-Aguilar, J. A.; Aranda-García, R. J.; Ramos-Hernández, H. S.; Díaz-Sánchez, F. Standard enthalpies of formation of 3-hydroxyphthalic anhydride. {\em Rev. Mex. Fis.} {\bf 2022}, {\em 6}, 061701.
% Reference 2
\bibitem{2}
López-Badillo, M.; García-Castro, M. A.; Galicia-Aguilar, J. A.; Aranda-García, R. J.; Galicia-Hernández, E.; Velasco-Hernández, M. A. Experimental Standard Enthalpies of Formation of 4, 4'-Methylenedi (phenylene isocyanate) and Polyamide-imides. {\em Rus. J. Phys. Chem. B.} {\bf 2021}, {\em 15}, S201-S208.
% Reference 3
\bibitem{3}
Salas-López, K.; García-Castro, M. A.; Amador, P.; Herrera-González, A. M.; Galicia-Aguilar, A.; Amador, F. A.; Hernández-Pascasio, E.; Flores, H. Standard enthalpies of formation of N, N′-(1, 3-phenylene) bis (phthalimide) and N, N′-(1, 3-phenylene) bis (phthalimide-5-carboxilic acid). {\em Thermchim. Act.} {\bf 2021}, {\em 697}, 178861.
% Reference 4
\bibitem{4}
García-Castro, M.A.; Amador, P.; Herrera-González, A. M.; Galicia-Aguilar, A.; Amador, F. A.; Hernández-Pascasio, F.; Flores, H. Experimental and computational thermochemistry of 3-and 4-nitrophthalic acids. {\em J. Chem. Thermodyn.} {\bf 2018}, {\em 127}, 117-125.
% Reference 5
\bibitem{5}
García-Castro, M. A.; Amador, P.; Hernandez-Perez, J. M.; Medina-Favela, A. E.; Flores, H. Experimental and computational thermochemistry of 3-and 4-nitrophthalic anhydride. {\em The J. Phys. Chem. A.} {\bf 2014}, {\em 118}, 3820-3826.
% Reference 6
\bibitem{6}
Kurata, S.; Umemoto, K. Synthesis of new silanecoupling agents with a trimelliticanhydride group and application as primers for ceramics and alloys. {\em Dent. Mater. J.} {\bf 2007}, {\em 26}, 800-804.
% Reference 7
\bibitem{7}
Li, S. F.; Huang, W. D.; Liu, X. L.; Yu, X. New epoxy-imide resins cured with N-(3-hydroxyphenyl)trimellitimide: synthesis, thermal and adhesive properties. {\em Plast. Rubber. Compos.} {\bf 2009}, {\em 38}, 206-210.
% Reference 8
\bibitem{8}
Peng, Y.; Chien, P.; Chung, H.; Pan, P.; Liu, Y.; Yang, E. Studies of the structural and magnetic properties of an unsymmetrical ligand 1,2,4-benzenetricarboxylic acid based chiral 3-D trinickel coordination polymer as an alkali base-influenced hydrothermal reaction product. {\em J. Solid State Chem.} {\bf 2014}, {\em 212}, 159-164.
%Reference 9
\bibitem{9}
Uhrich, K. E.; Gupta, A.; Thomas, T. T.; Laurencin, C. T.; Langer, R. Synthesis and characterization of degradable poly(anhydride-co-imides). {\em Macromolecules} {\bf 1995}, {\em 28}, 2184-2193.
%Referecne 10
\bibitem{10}
Jiang, T.; Kuila, T.; Kim N. H.; Lee, J. H. Effects of surface-modified silica nanoparticles attached graphene oxide using isocyanate- terminated flexible polymer chains on the mechanical properties of epoxy composites. {\em J. Mater. Chem. A.} {\bf 2014}, {\em 2}, 10557-10567.
%Reference 11
\bibitem{11}
Chunying, X.; Linke, L.; Yinping, W.; Qianqian, G.; Xianjuan, W.; Hongwei, H.; Yaoting, F. Cryst. Growth Des.Three-Dimensional Cd(II) Coordination Polymers Based on Semirigid Bis(Methylbenzimidazole) and Aromatic Polycarboxylates: Syntheses. {\em Topo. Struct. and Photolum. Properties.}  {\bf 2011}, {\em 11}, 4667–4675. 
%Reference 12
\bibitem{12}
Mu, Y.; Ran, Y.; Wu, X.; Deng, Y.; Liu, J. Effect of Benzenetricarboxylic Ligands on the Construction of Zn(II) Coordination Polymers Based on a Flexible Imidazole-Based Ligand. {\em Chem. Select.} {\bf 2016}, {\em 1}, 3745.
%Reference 13
\bibitem{13}
Reinsch, H.; Norbert, S. High-throughput studies of highly porous Al-based MOFs. {\em Micropor. Mesopor. Mat.} {\bf 2013}, {\em 171}, 156-165.
%Reference 14
\bibitem{14}
 Zhou, Y.; Yan, B. Imparting tunable and white-light luminescence to a nanosizedmetal-organic framework by controlled encapsulation of lanthanide cations. {\em Inorg. Chem.} {\bf 2014}, {\em 53}, 3456-3463.
%Reference 15
\bibitem{15}
Zhang, Z.; Ma, J.; Liu, Y.; Kan, W.; Yang, J. A series of coordination polymers constructed from a multidentate N‑donor ligand and varied carboxylate anions: syntheses, structures, and luminescent properties. {\em Cryst. Growth Des.} {\bf 2013}, {\em 13}, 4338-4348.
%Reference 16
\bibitem{16}
Florio, G. M.; Stiso, K. A.; Campanelli, J. S. Surface patterning of benzenecarboxylicacids: influence of structure, solvent, and concentration on molecular self-assembly. {\em J. Phys. Chem. C.} {\bf 2012}, {\em 116}, 18160−18174.
%Reference 17
\bibitem{17}
Vanoirbeek, J. A. J.; Tarkowski, M.; Vanhooren, H. M.; Vooght, V.; Nemery, B.; Hoet, P. H. M. Validation of a mouse model of chemical induced asthma using trimellitic anhydride, a respiratory sensitizer, and dinitrochlorobenzene, a dermal sensitizer. {\em J. Allergy Clin. Immun.} {\bf 2006}, {\em 117}, 1090-1097.
%Reference 18
\bibitem{18}
Baur, X. A compendium of causative agents of occupational asthma. {\em J. Occup. Med. Toxicol.} {\bf 2013}, {\em 8}, 1-8.
%Reference 19
\bibitem{19}
Vilcu, R.; Perisanu, S. t.; Ciocazanu, I. The thermochemical properties of some organic anhydrides. {\em Bul. Inst. Politehnic. Buc. Ser. Chimie. Metalurg.} {\bf 1978}, {\em 40}, 9-12.
%Reference 20
\bibitem{20}
El Naqa, I.; Murphy, M.J. What is machine learning?, Machine Learning in Radiation Oncology: Theory and Applications. {\bf 2015}, {\em 17}, 3.
%Reference 21
\bibitem{21}
Mirjalili, S. Genetic Algorithm, In: Evolutionary Algorithms and Neural Networks. Studies in Computational Intelligence. {\em Springer Cham.} {\bf 2018}, 780. 
%Reference 22
\bibitem{22}
Raschka, S.; Patterson J.; Nolet, C. Machine Learning in Python: Main Developments and Technology Trends in Data Science, Machine Learning, and Artificial Intelligence. {\em Information.} {\bf 2020}, {\em 11}, 193.
%Reference 23
\bibitem{23}
Das, S.; Dey, A.; Pal, A.; Roy, A. Applications of Artificial Intelligence in Machine Learning: Review and Prospect. {\em Internat. J. of Comput. Appl.} {\bf 2015}, {\em 115}, 31.
%Reference 24
\bibitem{24}
Virtanen, P.; Gommers, R.; Oliphant, T. E.; Haberland, M.; Reddy, T.; Cournapeau, D.; Burovski, E.; Peterson, P.; Weckesser, W.; Bright, J. SciPy 1.0: Fundamental Algorithms for Scientific Computing in Python. {\em Nature. Methods.} {\bf 2020}, {\em 17}, 261. 
%Reference 25
\bibitem{25}
Ye, S.; Zhong, K.; Zhang, J.; Hu, W.; Hirst, J.D.; Zhang, G.; Mukamel, S.; Jiang, J. A Machine Learning Protocol for Predicting protein Infrared Spectra. {\em J. Am. Chem. Soc.} {\bf 2020}, {\em 142}, 19071. 
%Reference 26
\bibitem{26}
Schmidt, J.; Marques, M.R.G.; Botti, S. and Marques, M.A.L. Recent advances and applications of machine learning in solid-state materials science. {\em npj. Comput. Mater.} {\bf 2019}, {\em 5}, 83.
%Reference 27
\bibitem{27}
Wstwell, M. S.; Searle, M. S.; Wales, D. J.; Williams, D. H. Empirical Correlations between Thermodynamic Properties and Intermolecular Forces. {\em J. Am. Chem. Soc.} {\bf 1995}, {\em 117}, 5014.
%Reference 28
\bibitem{28}
Santos, R. C.; Leal, J. P.; Martinho, J. A. Additivity methods for predicting of thermochemical properties. The Laidler method revisited. 2. Hydrocarbons including substituted cyclic compunds. {\em J. Chem. Thermody.} {\bf 2009}, {\em 41}, 1356-1373. 
%Reference 29
\bibitem{29}
Naef, R.; Acree Jr. W. E. Calculation of five thermodynamic molecular descriptors by means of a general computer algorithm based on the group-additivity method: standard enthalpies of vaporization, sublimation and solvation, and entropy of fusion of ordinary organic molecules and total phasechange entropy of liquid crystals. {\em Molecules.} {\bf 2017}, {\em 22}, 1059. 
%Reference 30
\bibitem{30}
Vatani, A.; Mehrpooya M.; Gharagheizi, F. Prediction of Standard Enthalpy of Formation by a QSPR Model. {\em Int. J. Mol. Sci.} {\bf 2007}, {\em 8}, 407.
%Reference 31
\bibitem{31}
Gharagheizi, F.; Mirkhani, S. A.; Mahyari, A. R. T. Prediction of Standard Enthalpy of combustion of Pure Compounds Using a Very Accurate Group-Contribution-Based Method. {\em Energ. Fuel} {\bf 2011}, {\em 25}, 2651. 
%Reference 32
\bibitem{32}
Jameel, A. G. A.; Al-Muslem, A.;  Ahmad, N.; Alquaity, A. B. S.; Zahid, U.; Ahmed, U. Predicting Enthalpy of Combustion Using Machine Learning. {\em Processes.} {\bf 2022}, {\em 10}, 2384.
%Reference 33
\bibitem{33}
Marcot, B. G.; Penman, T. D. Advances in Bayesian network modelling: Integration of modelling technologies. {\em Environ. Modell. Softw.} {\bf 2019}, {\em 111}, 386.
%Reference 34
\bibitem{34}
Bakowies, D. Ab Initio Thermochemistry with High-Level Isodesmic Corrections: Validation of the ATOMIC Protocol for a Large Set of Compounds with First-Row Atoms (H, C, N, O, F). {\em J. Phys. Chem.} {\bf 2009}, {\em 113}, 11517.
%Reference 35
\bibitem{35}
Zhao, S.; Ramirez, R.; Vuilleumier R.; Borgis, D. Molecular density functional theory of solvation: From polar solvents water. {\em J. Chem. Phys.} {\bf 2011}, {\em 134}, 194102. 
%Reference 36
\bibitem{36}
Yukhno, G. F.; Bikkulov, A. Z. Enthalpies of combustion and formation of benzenecarboxylic acids. {\em Russ. J. Phys. Chem.} {\bf 1971}, {\em 45}, 924. 
%Reference 37
\bibitem{37}
Wendlandt, W. The development of thermal analysis instrumentation 1955–1985. {\em Thermochim. Acta}. {\bf 1986}, {\em 100}, 1.
%Reference 38
\bibitem{38}
Xu-wu, A.; Chickos, J. S.; Planas, M. L.; Roux, M. V.; Torres, L. A.; Sabbah, R. Reference materials for calorimetry and differential thermal analysis. {\em Thermochim. Acta.} {\bf 1999}, {\em 331}, 93–204.
%Reference 39
\bibitem{39}
Flores, H.; Amador, P. Standard molar enthalpies of formation of crystalline stereoisomers of aldono-1,4-lactones. {\em J. Chem. Thermodyn.} {\bf 2004}, {\em 36}, 1019-1024.
%Reference 40
\bibitem{40}
Wagman, D.; Evans, W.; Parker, V.; Schumm, R.; Halow, I.; Bailey, S.; Churney, K.; Nutall, R. The NBS tables of chemical thermodynamic properties. {\em J. Phys. Chem. Ref. Data} {\bf 1982}, {\em 11}, 2.
%Reference 41
\bibitem{41}
Hubbard, W. N.; Scott, D. W.; Waddington, G. In experimental thermochemistry, Rossini FD. New York: {\em Interscience.} {\bf 1956}, 75-127.
%Reference 42
\bibitem{42}
Washburn, E. N. J. Standard States for bomb calorimetry. {\em Res. Natl. Bur. Stand.} {\bf 1933}, {\em 10}, 525-558. 
%Reference 43
\bibitem{43}
Prohaska, T.; Irrgeher, J.; Benefield, J.; Böhlke, J. K.; Chesson, L. A.; Coplen, T. B.; Ding, T.; Dunn, P. J. H.; Gröning, M.; Holden, N. E.; et al. Standard atomic weights of the elements 2021 (IUPAC Technical Report) {\em Pure Appl. Chem.}  {\bf 2022}, {\em 94}, 573-600.
%Reference 44
\bibitem{44}
Vieyra-Eusebio, M. T.; Rojas, A. Vapor pressures and sublimation enthalpies of nickelocene and cobaltocene measured by thermogravimetry. {\em J. Chem. Eng. Data.} {\bf 2011}, {\em 56}, 5008-5018.
%Reference 45
\bibitem{45}
Pieterse, N. and Focke, W.w. Diffusion-controlled evaporation through a stagnant gas: estimating low vapour pressures from thermogravimetric data. {\em Thermochim. Acta}. {\bf 2003}, {\em 406 (1-2)}, 191.
%Reference 46
\bibitem{46}
Orriols-Puig, A.; Casillas, J.; Bernardó-Mansilla, E. Genetic-based machine learning systems are competitive for pattern recognition. {\em Evol. Intell.} {\bf 2008}, {\em 1}, 209.
%Reference 47
\bibitem{47}
Chicco, D. Ten quick tips for machine learning in computational biology. {\em Biodata Min.} {\bf 2017}, {\em 10}, 35.
%Reference 48
\bibitem{48}
Khanzode, K. C. A. Advantages and Disadvantages of Artificial Intelligence and Machine Learning: A Literature Review. {\em Int. J. Lib. Inf. Sci.} {\bf 2020}, {\em 9}, 30. 
%Reference 49
\bibitem{49}
Sidey-Gibbons, J. A. M.; Sidey-Gibbons, C. J. Machine learning in medicine: a practical introduction. {\em BMC Med. Res. Methodol.} {\bf 2019}, {\em 19}, 64. 
%Reference 50
\bibitem{50}
Altman, D.G.; Bland, J. M. How to obtain the P value from a confidence interval. {\em BMJ.} {\bf 2011}, {\em 343}, d2304. 
%Reference 51
\bibitem{51}
Alin, A. Multicollinearity. {\em WIREs Comput. Stat.} {\bf 2010}, {\em 2}, 370. 
%Reference 52
\bibitem{52}
Goldstein, R. Conditioning diagnostics collinearity and weak data in regression. {\em Technometrics}. {\bf 1993}, {\em 35}, 85.
%Reference 53
\bibitem{53}
Wold, S.; Sjöströom, M.; Eriksson, L. PLS-regression: a basic tool of chemometrics. {\em Chemometr. Intell. Lab.} {\bf 2001}, {\em 58}, 109.
%Reference 54
\bibitem{54}
Jensen, D. R.; Ramirez, D. E. Revision: Variance Inflation in Regression. {\em Adv. Decis. Sci.} {\bf 2013}, {\em 2013}, 1. 
%Reference 55
\bibitem{55}
Daoud, J. I. Multicollinearity and Regression Analysis. {\em J. Phys. Conf. Ser.} {\bf 2017}, {\em 949}, 012009. 
%Reference 56
\bibitem{56}
Bartlett, P. L.; Long, P. M.; Lugosi, G.; Tsigler, A. Bening overfitting in linear regression. {\em Statistics.} {\bf 2020}, {\em 117}, 30063.
%Reference 57
\bibitem{57}
Bear, W. Q.; Hauser, C. R. Consecutive ortho substitution rearrangements starting with 2- and 4-substituted benzyltrimethylammonium ions. {\em J. Org. Chem.} {\bf 1960}, {\em 25}, 334-43.
%Reference 58
\bibitem{58}
Fishwick, B. 233. The analysis of mixtures of benzene-carboxylic acids by partition chromatography. {\em J. Chem. Soc.} {\bf 1957}, 1196.
%Reference 59
\bibitem{59}
Terakawa, T.; Ouchi, H.; Zenno, H.; Nakanishi, K.; Umio, S. Synthesis of 3,4-dimethylbenzonitrile. {\em Yakuga. Zasshi.} {\bf 1954}, {\em 74}, 312-315.
%Reference 60
\bibitem{60}
Baker, S. B. Manufacture of aromatic polycarboxylic acids. US3337617A. {\bf1967}.
%Reference 61
\bibitem{61}
Skinner, G.S.; Sanderson, T. F.; Bieber, E. R.; Ewadh, H. $\beta$-Cyano-$\alpha$-hydroxycinnamates from xylenes. {\em J. Org. Chem.} {\bf 1959}, {\em 24}, 403-405.
%Reference 62
\bibitem{62}
Kaduk, J. A.; Golab, J. T.; Leusen, F. J. J. The crystal structures of trimellitic anhydride and two of its solvates. {\em Cryst. Eng.} {\bf 1998}, {\em 1}, 277–290.
%Reference 63
\bibitem{63}
Screening Information Dataset of Organization for Economic Cooperation and Development. {\bf 2012}. \url{http://www.oecd.org/officialdocuments/publicdisplaydocumentpdf/?cote=env/jm/mono(2012)4/part3&doclanguage=en} of document, Accessed 15 Jan 2018.
%Reference 64
\bibitem{64}
Briggs, L. H.; Gill, N. S.; Lions, F. and Taylor, W. I. 233. The constitution of some cadalene derivatives. {\em J. Chem. Soc.} {\bf 1949}, 1098. 
%Reference 65
\bibitem{65}
Govindachari, T.; Pai, B. R.; Purushothaman, K. K.; Rajadurai, S. Structure and stereochemistry of jatamansone. {\em Tetrahedron.} {\bf 1961}, {\em 12}, 105-112.
%Reference 66
\bibitem{66}
Kora, F. A.; El-Haddad, A. F.; Commaa, A. M.; Abou El-Abbas, M. A.; El-Naggar, A. M. Synthesis and antimicrobial activities of some trimellitoylamino acid and dipeptide derivatives. {\em J. Serb. Chem. Soc.} {\bf 1990}, {\em 55}, 257-263.
%Reference 67
\bibitem{67}
Hohne, G. W. H.; Dollhopf, W.; Blankenhorn, K.; Mayr, P. U. On the pressure dependence of the heat of fusion and melting temperature of indium. {\em Thermochim. Acta.} {\bf 1996}, {\em 273}, 17-24. 
%Reference 68
\bibitem{68}
Takusagawa, F.; Hirotsu, K.; Shimada, A. B. The crystal structure of trimellitic acid for the pseudo-cel. {\em B. Chem. Soc. Jpn.} {\bf 1973}, {\em 46}, 2960-2965.
%Reference 69
\bibitem{69}
Good, W.D. and Scott, D. W. Experimental Thermochemistry. {\em HA Skinner}. {\bf 1962}, {\em II}, 17.
%Reference 70
\bibitem{70}
Bjellerrup, L. On the accuracy of heat of combustion data obtained with a precision moving-bomb calorimetric method for organic bromine compounds. {\em Acta Chem. Scand.} {\bf 1961}, {\em 15}, 121-140.
%Reference 71
\bibitem{71}
Bevington, P. R.; Robinson, D. K.; Blair, J.M.; Mallinckrodt, A.J. and McKay, Susan. Data reduction and Error Analysis for the Physical Sciences. New York: {\em Comput. Phys}. {\bf 1993}, {\em 7}, 415.
%Reference 72
\bibitem{72}
Evaluation of measurement data guide to the expression of uncertainty in measurement. Working Group 1 of the Joint Committee for Guides in Metrology (JCGM/WG 1). {\bf 2008}. \url{http://www.bipm.org/utils/common/documents/jcgm/JCGM_100_2008_E.pdf} of document. Accessed 15 Jan 2018. 
%Reference 73
\bibitem{73}
CODATA task group. CODATA recommended key values for thermodynamics. {\em J. Chem. Thermodyn.} {\bf 1978}, {\em 10}, 903-906.
%Reference 74
\bibitem{74}
Chickos,J. S.;Hosseini,S.;Hesse,D.G.;Liebman,J. F. Heat capacity corrections to a standard state: a comparison of new and some literature methods for organic liquids and solids. {\em Struct.Chem}. {\bf 1993}, {\em 4}, 271−278.
%Reference 75
\bibitem{75}
Acree, E.; Chickos, J. S. Phase Transition Enthalpy Measurements of Organic and Organometallic Compounds. Sublimation, Vaporization and Fusion Enthalpies From 1880 to 2015. Part 1. C1 - C10. {\em J. Phys. Chem. Ref. Data.} {\bf 2016}, {\em 45}, 033101.
%Reference 76
\bibitem{76}
Domalski, E. S.; Hearing, E. D. Estimation of the Thermodynamic Properties of C-HN-O-S-Halogen Compounds at 298.15 K. {\em J. Phys. Chem. Ref. Data.} {\bf 1993}, {\em 22}, 805. 
%Reference 77
\bibitem{77}
Cohen, N. Revised group additivity values for enthalpies of formation (at 298 K) of carbon-hydrogen and carbon-hydrogenoxygen compounds. {\em J. Phys. Chem. Ref. Data.} {\bf 1996}, {\em 25}, 1411. 
%Reference 78
\bibitem{78}
Marrero, J.; Gani, R. Group-contribution based estimation of pure component properties. {\em Fluid Phase Equilib.} {\bf 2001}, {\em 183}, 183. 
%Reference 79
\bibitem{79}
Hukkerikar, A. S.; Meier, R. J.; Sin, G.; Gani, R. A method to estimate the enthalpy of formation of organic compounds with chemical accuracy. {\em Fluid Phase Equilibr.} {\bf 2013}, {\em 348}, 23.
%Reference 80
\bibitem{80}
Siewert, R.; Emel'yanenko, V. N.; Verevkin, S. P. Thermochemistry of phthalic acids: Evaluation of thermochemical data with complementary experimental and computational methods. {\em Fluid Phase Equilibr.} {\bf 2020}, {\em 517}, 112582.
%Reference 81
\bibitem{81}
Sabbah, R.; Perez, L. Étude themodynamique des acides phtalique, isophtalique et téréphtalique. {\em Can. J. Chem.} {\bf 1999}, {\em 77}, 1508-1513.
%Reference 82
\bibitem{82}
Colomina, M.; Jimenez, P.; Roux, M.V.; Turrion, C., Propiedades termoquimicas de derivados del acido benzoico. XIII. Presiones de vapor y entalpias de sublimacion y formacion de los acidos toluicos. {\em An. Quim.} {\bf 1986}, {\em 82}, 126-130.
\end{thebibliography}
\end{document}
